# Supplementary material for: RNA-seq based identification and mutant validation of gene targets related to ethanol resistance in cyanobacterial Synechocystis sp. PCC 6803
Source: Biotechnol Biofuels. 2012 Dec 21;5:89. doi: 10.1186/1754-6834-5-89 (PMC3564720; doi:10.1186/1754-6834-5-89)
Supplement: Additional file 1 — Table S1. Raw RNA-seq transcriptomics data. [file 1754-6834-5-89-S1.xls]

## Sheet: Suppl Table 1
Supplementary Table 1: Raw RNA-seq transcriptomics data.
NCBI Locus ID	Gene ID	Control-24h_reads	Control-24h_RPKM	Control-48h_reads	Control-48h_RPKM	Control-72h_reads	Control-72h_RPKM	Ethanol-24h-r1_reads	Ethanol-24h-r1_PRKM	Ethanol-24h-r2_reads	Ethanol-24h-r2_PRKM	Ethanol-48h-r1_reads	Ethanol-48h-r1_PRKM	Ethanol-48h-r2_reads	Ethanol-48h-r2_PRKM	Ethanol-72h-r1_reads	Ethanol-72h-r1_PRKM	Ethanol-72h-r2_reads	Ethanol-72h-r2_PRKM	Discription
NT01SS0605	sll1642	8	4220.13	4	2110.07	1	527.516	0	0	0	0	0	0	0	0	0	0	0	0	hypothetical protein
NT01SS1685	ssr2898	6	7522.84	5	6269.03	1	1253.81	0	0	0	0	0	0	0	0	0	0	0	0	putative transposase [ISY523m(partial copy): 1483390 - 1484062]
NT01SS3336	slr0516	11	5698.44	3	1554.12	5	2590.2	0	0	2	1036.08	0	0	0	0	0	0	0	0	hypothetical protein
NT01SS0278	sll1671	11	5316.42	6	2899.87	2	966.622	1	483.311	1	483.311	0	0	0	0	0	0	0	0	hypothetical protein
NT01SS0742	ssr1720	5	5475.49	7	7665.68	5	5475.49	1	1095.1	2	2190.19	0	0	0	0	0	0	0	0	similar to tyrosyl tRNA synthetase
NT01SS0038	slr1488	3	428.281	31	4425.57	5	713.801	2	285.52	4	571.041	0	0	0	0	0	0	0	0	multidrug resistance family ABC transporter
NT01SS1683	sll1599	3	994.399	13	4309.06	1	331.466	2	662.932	0	0	0	0	0	0	0	0	0	0	manganese transport system ATP-binding protein MntA
NT01SS3215	sgl0001	3	5088.98	0	0	1	1696.33	0	0	2	3392.65	0	0	0	0	0	0	0	0	hypothetical protein
NT01SS0035	sll1404	0	0	5	2002.61	2	801.043	2	801.043	0	0	0	0	2	801.043	0	0	0	0	biopolymer transport ExbB protein homolog
NT01SS1179	ssl2250	5	7331.58	3	4398.95	1	1466.32	0	0	2	2932.63	0	0	2	2932.63	0	0	0	0	bacterioferritin-associated ferredoxin
NT01SS3058	slr0416	11	6473.74	4	2354.09	4	2354.09	2	1177.04	4	2354.09	1	588.522	0	0	0	0	0	0	unknown protein
NT01SS3705	sll1340	13	11135.3	5	4282.81	14	11991.9	0	0	4	3426.24	2	1713.12	3	2569.68	0	0	0	0	hypothetical protein
NT01SS3240	sll0832	3	1387.9	1	462.635	7	3238.44	2	925.269	0	0	1	462.635	3	1387.9	0	0	0	0	hypothetical protein
NT01SS3879	sll1552	8	2299.34	15	4311.26	1	287.418	0	0	4	1149.67	2	574.835	2	574.835	0	0	0	0	unknown protein
NT01SS2985	slr0492	8	1362.4	7	1192.1	5	851.503	0	0	8	1362.4	6	1021.8	10	1703.01	0	0	0	0	O-succinylbenzoic acid-CoA ligase
NT01SS1549	slr0870	5	3574.9	9	6434.83	2	1429.96	0	0	4	2859.92	2	1429.96	4	2859.92	0	0	0	0	hypothetical protein
NT01SS3026	slr0636	8	2651.73	9	2983.2	8	2651.73	0	0	3	994.399	6	1988.8	7	2320.26	0	0	0	0	probable cobalamin [5'-phosphate] synthase
NT01SS3133	slr0204	4	2489.57	4	2489.57	2	1244.79	2	1244.79	0	0	2	1244.79	1	622.393	0	0	0	0	hypothetical protein YCF83
NT01SS3095	ssl0738	3	3555.32	0	0	1	1185.11	0	0	0	0	2	2370.21	0	0	0	0	0	0	unknown protein
NT01SS3488	sll0786	6	2689.51	3	1344.76	0	0	4	1793.01	2	896.504	0	0	0	0	0	0	0	0	unknown protein
NT01SS2256	ssr2803	2	2059.83	2	2059.83	0	0	2	2059.83	5	5149.56	0	0	0	0	0	0	0	0	hypothetical protein
NT01SS2533	slr0166	2	1713.12	7	5995.93	0	0	2	1713.12	2	1713.12	0	0	1	856.561	0	0	0	0	putative transposase [ISY523n: 2210271 - 2211142]
NT01SS3501	sll0775	4	2746.43	6	4119.65	0	0	0	0	0	0	0	0	1	686.609	0	0	0	0	unknown protein
NT01SS1588	slr1256	8	6852.49	4	3426.24	0	0	6	5139.37	2	1713.12	0	0	4	3426.24	0	0	0	0	urease gamma subunit
NT01SS1588	slr1256	8	6852.49	4	3426.24	0	0	6	5139.37	2	1713.12	0	0	4	3426.24	0	0	0	0	urease gamma subunit
NT01SS3878	sll0720	4	2338.18	4	2338.18	0	0	0	0	0	0	0	0	2	1169.09	0	0	0	0	RTX toxin activating protein homolog
NT01SS1953	sll0810	8	3701.08	4	1850.54	0	0	3	1387.9	2	925.269	1	462.635	3	1387.9	0	0	0	0	unknown protein
NT01SS2667	sll0161	1	856.561	12	10278.7	0	0	2	1713.12	0	0	1	856.561	0	0	0	0	0	0	putative transposase [ISY523p: 2328180 - 2329050]
NT01SS3467	slr0790	6	4436.55	14	10351.9	0	0	0	0	1	739.425	2	1478.85	1	739.425	0	0	0	0	similar to ultraviolet light resistance protein B
NT01SS2458	slr0392	9	5854.24	10	6504.71	0	0	4	2601.88	2	1300.94	2	1300.94	4	2601.88	0	0	0	0	unknown protein
NT01SS2668	ssl0296	0	0	6	4851.18	0	0	4	3234.12	0	0	2	1617.06	0	0	0	0	0	0	putative transposase [ISY523p: 2328180 - 2329050]
NT01SS2688	slr0363	6	2392.06	1	398.676	0	0	1	398.676	3	1196.03	5	1993.38	3	1196.03	0	0	0	0	hypothetical protein
NT01SS3072	ssl0750	12	11044.2	9	8283.13	0	0	0	0	6	5522.09	4	3681.39	4	3681.39	0	0	0	0	unknown protein
NT01SS0769	ssr2318	5	4915.49	8	7864.79	0	0	5	4915.49	0	0	4	3932.39	0	0	0	0	0	0	unknown protein
NT01SS1997	ssl2471	0	0	2	2883.76	0	0	0	0	0	0	0	0	0	0	0	0	0	0	hypothetical protein
NT01SS0031	sll1407	7	2276.65	13	4228.06	4	1300.94	9	2927.12	2	650.471	3	975.707	0	0	1	325.236	0	0	probable methyltransferase
NT01SS0919	ssl3451	6	6330.2	4	4220.13	7	7385.23	5	5275.16	2	2110.07	3	3165.1	3	3165.1	2	2110.07	0	0	hypothetical protein
NT01SS0542	ssr2708	2	3204.17	1	1602.09	4	6408.35	5	8010.43	0	0	2	3204.17	2	3204.17	1	1602.09	0	0	hypothetical protein
NT01SS3533	sll0664	32	9017.61	15	4227	6	1690.8	20	5636	15	4227	3	845.401	4	1127.2	1	281.8	0	0	unknown protein
NT01SS1793	sll1429	12	3403.78	5	1418.24	6	1701.89	4	1134.59	2	567.296	4	1134.59	4	1134.59	2	567.296	0	0	unknown protein
NT01SS0422	slr1068	19	13256	19	13256	7	4883.78	2	1395.37	5	3488.41	0	0	3	2093.05	2	1395.37	0	0	hypothetical protein
NT01SS3389	sll0102	16	3855.72	12	2891.79	4	963.93	2	481.965	8	1927.86	15	3614.74	8	1927.86	2	481.965	0	0	hypothetical protein
NT01SS3835	slr1585	10	5545.68	8	4436.55	12	6654.82	12	6654.82	6	3327.41	2	1109.14	7	3881.98	2	1109.14	0	0	putative transposase [ISY508c(partial copy): 3405449 - 3406337]
NT01SS2711	slr0383	5	2264.73	7	3170.62	0	0	0	0	0	0	3	1358.84	2	905.892	1	452.946	0	0	hypothetical protein
NT01SS3727	slr1456	17	8356.34	10	4915.49	6	2949.3	11	5407.04	15	7373.24	7	3440.84	6	2949.3	2	983.099	0	0	type 4 pilin-like protein, or general secretion pathway protein G
NT01SS1347	slr1862	25	9203.48	8	2945.11	6	2208.83	3	1104.42	8	2945.11	5	1840.7	8	2945.11	2	736.278	0	0	unknown protein
NT01SS1439	sll1710	14	4622.81	18	5943.62	6	1981.21	2	660.402	5	1651.01	1	330.201	3	990.603	5	1651.01	0	0	putative transposase [ISY523b: 1275354 - 1276224]
NT01SS1961	sll0808	22	10070.3	7	3204.17	6	2746.43	6	2746.43	10	4577.39	4	1830.96	8	3661.91	2	915.478	0	0	putative transposase [ISY508a: 1710788 - 1711753]
NT01SS0500	slr1592	4	1088.21	7	1904.37	14	3808.73	0	0	10	2720.52	5	1360.26	1	272.052	4	1088.21	0	0	probable pseudouridine synthase
NT01SS2115	sll1373	14	6582.49	7	3291.24	5	2350.89	4	1880.71	9	4231.6	3	1410.53	2	940.355	2	940.355	0	0	unknown protein
NT01SS1857	slr2112	15	10814.1	9	6488.45	2	1441.88	9	6488.45	0	0	2	1441.88	4	2883.76	3	2162.82	0	0	putative transposase [ISY100o: 1626093 - 1627038]
NT01SS3306	slr0095	16	6263.36	6	2348.76	7	2740.22	6	2348.76	11	4306.06	2	782.92	0	0	4	1565.84	0	0	O-methyltransferase
NT01SS1088	sll1716	12	3962.41	20	6604.02	6	1981.21	6	1981.21	5	1651.01	5	1651.01	5	1651.01	4	1320.8	0	0	putative transposase [ISY523a: 967549 - 968419]
NT01SS1211	slr1440	8	4806.26	3	1802.35	5	3003.91	2	1201.56	4	2403.13	3	1802.35	2	1201.56	4	2403.13	0	0	hypothetical protein
NT01SS3147	ssr0336	11	11895.5	6	6488.45	2	2162.82	0	0	0	0	1	1081.41	0	0	2	2162.82	0	0	hypothetical protein
NT01SS2553	sll1860	14	4622.81	19	6273.82	9	2971.81	0	0	6	1981.21	4	1320.8	0	0	4	1320.8	0	0	putative transposase [ISY523d: 2226601 - 2227471]
NT01SS3964	slr1182	18	9106.6	17	8600.68	11	5565.14	13	6576.99	11	5565.14	2	1011.84	4	2023.69	3	1517.77	0	0	hypothetical protein
NT01SS3455	slr0317	20	6007.82	13	3905.09	7	2102.74	12	3604.69	16	4806.26	3	901.174	10	3003.91	11	3304.3	0	0	hypothetical protein
NT01SS3033	sll0608	7	5767.51	8	6591.44	10	8239.3	4	3295.72	2	1647.86	7	5767.51	6	4943.58	4	3295.72	0	0	hypothetical protein YCF49
NT01SS1555	slr1243	36	2924.37	22	1787.12	8	649.86	16	1299.72	8	649.86	7	568.628	8	649.86	6	487.395	0	0	unknown protein
NT01SS3079	slr0421	26	8997.32	4	1384.2	4	1384.2	3	1038.15	4	1384.2	6	2076.3	3	1038.15	4	1384.2	0	0	unknown protein
NT01SS1660	sll1611	39	9118.9	20	4676.36	7	1636.73	13	3039.63	11	2572	9	2104.36	12	2805.82	8	1870.54	0	0	unknown protein
NT01SS2407	slr0443	7	4768.42	3	2043.61	14	9536.83	7	4768.42	2	1362.4	4	2724.81	2	1362.4	4	2724.81	0	0	hypothetical protein
NT01SS1565	slr1246	20	9666.22	4	1933.24	9	4349.8	3	1449.93	6	2899.87	5	2416.56	6	2899.87	5	2416.56	0	0	putative transposase [ISY802b(partial copy): 1384736 - 1385513]
NT01SS0370	ssl1792	6	5088.98	9	7633.47	16	13570.6	3	2544.49	14	11874.3	3	2544.49	5	4240.82	7	5937.14	0	0	hypothetical protein
NT01SS1828	ssr2551	12	10278.7	9	7709.05	5	4282.81	3	2569.68	5	4282.81	10	8565.61	5	4282.81	9	7709.05	0	0	hypothetical protein
NT01SS3658	sll0896	5	2574.78	2	1029.91	7	3604.69	3	1544.87	4	2059.83	9	4634.61	2	1029.91	2	1029.91	0	0	Holliday juction resolvase RuvC
NT01SS2259	ssr2806	16	17521.6	4	4380.39	3	3285.29	3	3285.29	5	5475.49	6	6570.58	4	4380.39	2	2190.19	0	0	hypothetical protein
NT01SS3876	sll0722	12	4784.11	13	5182.79	8	3189.41	4	1594.7	1	398.676	2	797.352	0	0	6	2392.06	0	0	unknown protein
NT01SS2996	sll0690	5	3228.08	7	4519.32	1	645.617	2	1291.23	2	1291.23	1	645.617	2	1291.23	1	645.617	0	0	probable transcription regulator
NT01SS2396	sll0428	30	7394.25	13	3204.17	3	739.425	7	1725.32	9	2218.27	2	492.95	5	1232.37	4	985.899	0	0	unknown protein
NT01SS3532	sll0665	2	1504.57	6	4513.7	0	0	3	2256.85	0	0	0	0	0	0	2	1504.57	0	0	putative transposase [ISY523r: 3109761 - 3110626]
NT01SS0664	slr2043	10	2552	13	3317.6	0	0	0	0	4	1020.8	2	510.399	0	0	5	1276	0	0	zinc transport system substrate-binding protein
NT01SS3515	sll0676	7	3345.79	6	2867.82	0	0	2	955.941	6	2867.82	2	955.941	2	955.941	2	955.941	0	0	hypothetical protein
NT01SS1736	slr0271	8	4000.59	3	1500.22	0	0	2	1000.15	0	0	2	1000.15	0	0	2	1000.15	0	0	unknown protein
NT01SS3500	sll0776	11	1880.71	12	2051.68	1	170.974	3	512.921	6	1025.84	3	512.921	5	854.868	8	1367.79	0	0	serine/threonine kinase
NT01SS3167	slr0903	2	1185.11	7	4147.87	2	1185.11	6	3555.32	5	2962.76	0	0	0	0	6	3555.32	0	0	molybdopterin (MPT) converting factor, subunit 2
NT01SS1856	slr2111	12	6570.58	11	6023.03	3	1642.65	7	3832.84	5	2737.74	2	1095.1	7	3832.84	5	2737.74	0	0	unknown protein
NT01SS2225	slr1170	10	7331.58	3	2199.47	2	1466.32	2	1466.32	4	2932.63	3	2199.47	0	0	4	2932.63	0	0	hypothetical protein
NT01SS2997	ssl1300	13	13077.5	5	5029.81	3	3017.88	2	2011.92	4	4023.85	7	7041.73	0	0	4	4023.85	0	0	hypothetical protein
NT01SS3454	slr0316	8	2621.6	15	4915.49	2	655.399	7	2293.9	2	655.399	4	1310.8	3	983.099	6	1966.2	0	0	hypothetical protein
NT01SS3930	sll0448	15	3104.52	9	1862.71	6	1241.81	6	1241.81	1	206.968	4	827.872	2	413.936	9	1862.71	0	0	unknown protein
NT01SS2063	slr1977	15	5296.69	13	4590.47	0	0	2	706.226	2	706.226	0	0	0	0	8	2824.9	0	0	hypothetical protein
NT01SS1765	sll1983	12	8651.27	9	6488.45	4	2883.76	5	3604.69	1	720.939	0	0	4	2883.76	7	5046.57	0	0	putative transposase [ISY100n: 1553903 - 1554848]
NT01SS0028	sll1202	4	994.399	16	3977.59	0	0	5	1243	2	497.199	1	248.6	4	994.399	5	1243	0	0	iron(III) dicitrate-binding protein of ABC transporter, FecB homolog
NT01SS0254	sll1685	11	2415.33	11	2415.33	7	1537.03	20	4391.51	8	1756.6	11	2415.33	4	878.301	26	5708.96	0	0	protein involved in light-induced Na+-dependent proton extrusion
NT01SS1841	slr1523	7	2632.99	8	3009.14	9	3385.28	6	2256.85	5	1880.71	6	2256.85	5	1880.71	9	3385.28	0	0	putative transposase
NT01SS1888	sll1239	130	62830.4	41	19815.8	62	29965.3	24	11599.5	24	11599.5	3	1449.93	15	7249.67	7	3383.18	4	1933.24	unknown protein
NT01SS3392	slr0106	26	9571.62	23	8467.2	13	4785.81	13	4785.81	10	3681.39	6	2208.83	2	736.278	4	1472.56	1	368.139	unknown protein
NT01SS1985	sll1255	14	3572.79	3	765.599	2	510.399	7	1786.4	2	510.399	4	1020.8	1	255.2	4	1020.8	1	255.2	putative transposase [ISY203c: 1728942 - 1730115]
NT01SS2915	sll0072	33	12521.6	12	4553.3	31	11762.7	14	5312.18	29	11003.8	19	7209.39	20	7588.83	16	6071.06	1	379.442	hypothetical protein
NT01SS0423	slr1069	2	1209.97	12	7259.8	8	4839.87	5	3024.92	0	0	0	0	1	604.984	4	2419.93	1	604.984	hypothetical protein
NT01SS2550	sll1863	527	422150	116	92921	307	245920	58	46460.5	111	88915.8	58	46460.5	60	48062.6	15	12015.6	14	11214.6	unknown protein
NT01SS2956	slr0069	20	7793.93	8	3117.57	14	5455.75	5	1948.48	9	3507.27	8	3117.57	5	1948.48	6	2338.18	1	389.697	unknown protein
NT01SS0699	slr1913	21	15396.3	14	10264.2	17	12463.7	9	6598.42	5	3665.79	2	1466.32	4	2932.63	7	5132.11	2	1466.32	hypothetical protein
NT01SS3096	sll0371	23	3811.86	13	2154.53	6	994.399	9	1491.6	10	1657.33	4	662.932	2	331.466	8	1325.86	1	165.733	unknown protein
NT01SS1860	slr2115	22	3639.16	27	4466.24	21	3473.74	12	1984.99	12	1984.99	8	1323.33	11	1819.58	15	2481.24	2	330.832	unknown protein
NT01SS0795	sll1285	27	7438.99	15	4132.77	21	5785.88	2	551.036	8	2204.14	16	4408.29	4	1102.07	7	1928.63	2	551.036	hypothetical protein
NT01SS3129	ssl0350	34	43256.3	10	12722.5	8	10178	6	7633.47	10	12722.5	3	3816.74	1	1272.25	4	5088.98	2	2544.49	unknown protein
NT01SS3358	sll0593	19	4617.25	18	4374.24	21	5103.28	10	2430.13	9	2187.12	12	2916.16	13	3159.17	12	2916.16	2	486.026	glucokinase
NT01SS1097	slr1535	378	66738.3	352	62147.9	689	121647	271	47846.8	457	80686.3	199	35134.7	177	31250.5	184	32486.4	70	12359	hypothetical protein
NT01SS3990	sll0572	112	20572	82	15061.7	74	13592.2	15	2755.18	31	5694.04	25	4591.97	15	2755.18	14	2571.5	7	1285.75	hypothetical protein
NT01SS0042	slr1492	15	3908.71	11	2866.38	7	1824.06	4	1042.32	7	1824.06	3	781.741	5	1302.9	0	0	1	260.58	iron(III) dicitrate transport system substrate-binding protein
NT01SS2337	slr0959	530	86512.7	169	27586.1	274	44725.4	133	21709.8	333	54356.1	180	29381.7	136	22199.5	34	5549.87	26	4244.02	hypothetical protein
NT01SS0683	sll1930	9	4718.87	7	3670.23	1	524.319	8	4194.55	6	3145.92	4	2097.28	0	0	2	1048.64	1	524.319	putative transposase [ISY100k: 605515 - 606460]
NT01SS1658	sll1613	23	11773.9	11	5631	12	6142.91	3	1535.73	2	1023.82	11	5631	2	1023.82	4	2047.64	1	511.909	unknown protein
NT01SS1994	sll1251	11	3204.17	2	582.577	2	582.577	8	2330.31	2	582.577	5	1456.44	3	873.865	6	1747.73	1	291.288	hypothetical protein
NT01SS1432	sml0007	37	41038.1	8	8873.09	9	9982.23	3	3327.41	10	11091.4	2	2218.27	10	11091.4	6	6654.82	1	1109.14	photosystem II protein Y
NT01SS3127	sll0181	103	42840.4	43	17884.8	49	20380.4	45	18716.7	29	12061.9	20	8318.53	22	9150.38	5	2079.63	5	2079.63	unknown protein
NT01SS0610	ssr2962	27	31144.6	12	13842	8	9228.02	4	4614.01	4	4614.01	0	0	0	0	4	4614.01	2	2307	hypothetical protein
NT01SS2181	sll1436	15	10814.1	7	5046.57	4	2883.76	6	4325.63	1	720.939	0	0	5	3604.69	0	0	1	720.939	putative transposase [ISY100q: 1901359 - 1902304]
NT01SS0029	sll1409	24	2403.13	27	2703.52	17	1702.22	9	901.174	19	1902.48	5	500.652	8	801.043	6	600.782	3	300.391	ferrichrome-iron receptor
NT01SS2191	ssl2162	150	156348	76	79216.4	100	104232	60	62539.3	54	56285.4	44	45862.1	27	28142.7	23	23973.4	13	13550.2	unknown protein
NT01SS1015	slr1215	50	19397.5	66	25604.6	76	29484.1	7	2715.64	10	3879.49	21	8146.93	8	3103.59	8	3103.59	9	3491.54	hypothetical protein
NT01SS0105	sll1045	11	6946.27	6	3788.88	3	1894.44	3	1894.44	3	1894.44	4	2525.92	0	0	3	1894.44	1	631.479	mutator MutT protein
NT01SS1546	slr0868	9	5483.2	5	3046.22	7	4264.71	1	609.244	4	2436.98	1	609.244	0	0	2	1218.49	1	609.244	unknown protein
NT01SS2560	sll1854	9	2712.94	17	5124.44	4	1205.75	2	602.876	4	1205.75	2	602.876	2	602.876	9	2712.94	1	301.438	exodeoxyribonuclease III
NT01SS2055	slr1974	135	25781.9	45	8593.97	59	11267.7	97	18524.8	131	25018	55	10503.7	33	6302.25	25	4774.43	14	2673.68	GTP binding protein
NT01SS3989	sll0573	69	19318.4	46	12878.9	69	19318.4	22	6159.48	35	9799.17	41	11479	18	5039.57	12	3359.72	12	3359.72	carbamate kinase
NT01SS2797	sll0024	44	13892.5	31	9787.93	30	9472.19	6	1894.44	20	6314.79	8	2525.92	13	4104.62	11	3473.14	4	1262.96	unknown protein
NT01SS1095	sll1469	36	10889.7	14	4234.89	31	9377.25	7	2117.44	11	3327.41	6	1814.95	2	604.984	8	2419.93	4	1209.97	hypothetical protein
NT01SS2904	sll0403	15	9203.48	16	9817.04	17	10430.6	10	6135.65	19	11657.7	10	6135.65	12	7362.78	2	1227.13	3	1840.7	unknown protein
NT01SS1850	slr2107	52	14847.1	30	8565.61	7	1998.64	14	3997.29	10	2855.2	11	3140.72	4	1142.08	6	1713.12	2	571.041	probable polysaccharide ABC transporter permease protein
NT01SS2551	sll1862	792	447830	159	89905.3	403	227873	127	71811.2	129	72942.1	93	52586.1	90	50889.8	43	24314	47	26575.8	unknown protein
NT01SS2849	ssr0349	29	30227.3	8	8338.57	23	23973.4	10	10423.2	14	14592.5	12	12507.9	5	5211.61	6	6253.93	3	3126.96	hypothetical protein
NT01SS1227	sll1352	15	2743.53	12	2194.82	10	1829.02	4	731.608	13	2377.73	10	1829.02	7	1280.31	4	731.608	4	731.608	unknown protein
NT01SS1887	sll1240	16	8760.78	12	6570.58	13	7118.13	4	2190.19	5	2737.74	5	2737.74	4	2190.19	1	547.549	4	2190.19	unknown protein
NT01SS0030	sll1408	15	3739.74	13	3241.11	4	997.264	1	249.316	2	498.632	0	0	1	249.316	6	1495.9	1	249.316	transcriptional regulator
NT01SS3082	sll0376	170	144188	116	98387	64	54282.5	29	24596.7	47	39863.7	25	21204.1	34	28837.6	9	7633.47	12	10178	unknown protein
NT01SS0679	sll1933	21	5898.59	23	6460.36	19	5336.82	6	1685.31	4	1123.54	6	1685.31	2	561.771	9	2527.97	2	561.771	DnaJ protein, heat shock protein 40, molecular chaperone
NT01SS2874	slr0232	3	1185.11	9	3555.32	8	3160.28	10	3950.35	3	1185.11	8	3160.28	3	1185.11	0	0	1	395.035	hypothetical protein
NT01SS1886	sll1241	20	6838.95	6	2051.68	20	6838.95	2	683.895	1	341.947	3	1025.84	0	0	2	683.895	2	683.895	unknown protein
NT01SS0583	sll1005	13	4165.43	11	3524.59	8	2563.34	0	0	12	3845.01	3	961.252	0	0	5	1602.09	3	961.252	MazG protein homolog
NT01SS0134	sll0699	20	14418.8	10	7209.39	11	7930.33	2	1441.88	1	720.939	3	2162.82	5	3604.69	2	1441.88	2	1441.88	putative transposase [ISY100i: 123475 - 124420]
NT01SS0089	sll1054	22	9964.81	11	4982.41	20	9058.92	10	4529.46	7	3170.62	10	4529.46	13	5888.3	23	10417.8	3	1358.84	hypothetical protein
NT01SS2001	slr1348	20	6921.01	12	4152.61	22	7613.12	15	5190.76	17	5882.86	10	3460.51	6	2076.3	8	2768.41	3	1038.15	serine acetyltransferase
NT01SS2068	sll1875	93	31064.4	43	14363.1	40	13361	22	7348.57	24	8016.62	4	1336.1	5	1670.13	7	2338.18	5	1670.13	heme oxygenase
NT01SS0112	sll0709	31	5792.43	16	2989.64	10	1868.52	12	2242.23	16	2989.64	6	1121.11	8	1494.82	10	1868.52	2	373.705	putative endonuclease
NT01SS3913	sll1544	23	8689.05	14	5288.98	14	5288.98	6	2266.71	12	4533.42	13	4911.2	10	3777.85	13	4911.2	4	1511.14	two-component response regulator NarL subfamily
NT01SS3913	sll1544	23	8689.05	14	5288.98	14	5288.98	6	2266.71	12	4533.42	13	4911.2	10	3777.85	13	4911.2	4	1511.14	two-component response regulator NarL subfamily
NT01SS0040	slr1490	35	3541.45	22	2226.06	9	910.66	11	1113.03	11	1113.03	8	809.475	18	1821.32	2	202.369	4	404.738	ferrichrome-iron receptor
NT01SS3664	sll0537	9	1415.66	20	3145.92	13	2044.85	5	786.479	8	1258.37	9	1415.66	6	943.775	3	471.887	3	471.887	ammonium/methylammonium permease
NT01SS0937	ssl3441	88	100173	87	99034.2	127	144567	27	30734.8	37	42118	39	44394.7	45	51224.6	48	54639.6	15	17074.9	initiation factor IF-1
NT01SS0331	sll1193	113	58891.2	37	19282.9	94	48989.1	34	17719.5	46	23973.4	27	14071.3	21	10944.4	29	15113.7	19	9902.05	hypothetical protein
NT01SS0705	slr1915	1108	826345	291	217027	351	261775	533	397511	704	525042	219	163330	322	240147	104	77563.1	77	57426.5	hypothetical protein
NT01SS0036	slr1484	9	1460.81	10	1623.13	13	2110.07	3	486.938	3	486.938	11	1785.44	2	324.625	6	973.876	2	324.625	unknown protein
NT01SS2579	ssr3304	7	10264.2	6	8797.9	1	1466.32	2	2932.63	0	0	4	5865.27	3	4398.95	3	4398.95	1	1466.32	hypothetical protein
NT01SS1573	slr1248	7	1840.7	8	2103.65	5	1314.78	6	1577.74	7	1840.7	7	1840.7	3	788.869	4	1051.83	2	525.913	phosphate transport system permease protein PstC homolog
NT01SS1852	sll1999	13	5827.28	4	1793.01	1	448.252	7	3137.77	5	2241.26	5	2241.26	3	1344.76	2	896.504	1	448.252	putative transposase [ISY203h: 1623060 - 1623693, join 1624643 - 1625182]
NT01SS3490	sll0784	17	4238.37	12	2991.79	17	4238.37	6	1495.9	12	2991.79	8	1994.53	13	3241.11	11	2742.48	2	498.632	nitrilase
NT01SS3024	slr0635	34	9397.54	23	6357.16	33	9121.14	11	3040.38	16	4422.37	19	5251.57	8	2211.19	8	2211.19	7	1934.79	hypothetical protein
NT01SS0046	sll1401	21	5391	7	1797	4	1026.86	7	1797	3	770.142	2	513.428	4	1026.86	0	0	1	256.714	unknown protein
NT01SS2441	slr0285	2	596.639	10	2983.2	0	0	8	2386.56	10	2983.2	2	596.639	5	1491.6	2	596.639	2	596.639	hypothetical protein
NT01SS1198	slr1241	119	88750.1	72	53697.5	113	84275.3	55	41018.9	43	32069.4	37	27594.6	26	19390.8	34	25357.2	15	11187	hypothetical protein
NT01SS2174	slr1530	9	2770.87	13	4002.37	6	1847.25	4	1231.5	2	615.749	4	1231.5	9	2770.87	7	2155.12	1	307.874	hypothetical protein
NT01SS0894	sll1080	31	7597.43	24	5881.88	25	6126.96	12	2940.94	16	3921.25	11	2695.86	15	3676.18	17	4166.33	6	1470.47	ABC transport system substrate-binding protein
NT01SS3369	ssr1041	28	30279.4	13	14058.3	17	18383.9	11	11895.5	19	20546.8	11	11895.5	6	6488.45	8	8651.27	6	6488.45	hypothetical protein
NT01SS2467	sll0360	33	10269.5	7	2178.38	15	4667.95	19	5912.74	13	4045.56	17	5290.34	10	3111.97	5	1555.98	4	1244.79	hypothetical protein
NT01SS2727	slr0773	104	39635.8	38	14482.3	80	30489	45	17150.1	53	20199	39	14863.4	36	13720.1	16	6097.81	17	6478.92	hypothetical protein
NT01SS0895	sll1079	75	28210.7	41	15421.8	49	18431	63	23696.9	23	8651.27	14	5265.99	9	3385.28	18	6770.56	13	4889.85	putative hydrogenase expression/formation protein HypB
NT01SS1566	sll1157	35	21783.8	24	14937.4	19	11825.5	5	3111.97	8	4979.15	13	8091.11	10	6223.93	2	1244.79	3	1867.18	putative transposase [ISY120b: 1385747 - 1386548]
NT01SS0799	sll1584	71	45499.3	25	16020.9	50	32041.7	36	23070	48	30760.1	13	8330.85	16	10253.4	15	9612.52	11	7049.18	ferredoxin like protein
NT01SS0896	sll1078	50	34330.4	20	13732.2	46	31584	20	13732.2	25	17165.2	6	4119.65	15	10299.1	4	2746.43	8	5492.87	putative hydrogenase expression/formation protein HypA
NT01SS3934	sll0444	18	9269.22	16	8239.3	17	8754.26	4	2059.83	6	3089.74	9	4634.61	7	3604.69	13	6694.43	5	2574.78	unknown protein
NT01SS3486	ssl1464	8	7135.07	5	4459.42	7	6243.18	2	1783.77	4	3567.53	1	891.883	4	3567.53	7	6243.18	2	1783.77	unknown protein
NT01SS3615	sll0508	20	9666.22	10	4833.11	10	4833.11	4	1933.24	4	1933.24	5	2416.56	8	3866.49	4	1933.24	2	966.622	unknown protein
NT01SS0083	sll1057	21	13261.1	17	10735.1	9	5683.31	6	3788.88	14	8840.71	12	7577.75	4	2525.92	14	8840.71	4	2525.92	thioredoxin M
NT01SS2719	slr0387	14	3129.66	14	3129.66	21	4694.49	4	894.188	14	3129.66	12	2682.56	6	1341.28	8	1788.38	5	1117.73	cysteine desulfurase NifS
NT01SS1012	slr1213	21	7385.23	25	8791.94	19	6681.87	0	0	2	703.355	4	1406.71	7	2461.74	4	1406.71	4	1406.71	two-component response regulator AraC subfamily
NT01SS1303	slr0889	270	57111.1	241	50976.9	338	71494.6	69	14595	150	31728.4	120	25382.7	80	16921.8	76	16075.7	59	12479.8	hypothetical protein
NT01SS1764	sll1984	25	13108	20	10486.4	14	7340.47	23	12059.3	20	10486.4	8	4194.55	10	5243.19	10	5243.19	5	2621.6	putative transposase [ISY100n: 1553903 - 1554848]
NT01SS1324	sll1308	58	20151.5	31	10770.7	57	19804.1	16	5559.05	40	13897.6	17	5906.49	12	4169.29	23	7991.13	8	2779.52	probable oxidoreductase
NT01SS0274	slr1789	18	3065.41	24	4087.21	4	681.202	4	681.202	11	1873.31	2	340.601	0	0	6	1021.8	2	340.601	unknown protein
NT01SS0119	slr0727	31	8251.98	20	5323.86	7	1863.35	24	6388.63	14	3726.7	6	1597.16	6	1597.16	2	532.386	2	532.386	unknown protein
NT01SS2840	slr0021	14	4190.93	18	5388.33	7	2095.46	4	1197.41	11	3292.87	6	1796.11	5	1496.76	6	1796.11	2	598.704	protease
NT01SS0428	slr1074	50	9742.42	24	4676.36	15	2922.73	23	4481.51	17	3312.42	4	779.393	7	1363.94	18	3507.27	5	974.242	unknown protein
NT01SS3986	sll0575	28	9499.43	14	4749.72	15	5088.98	11	3731.92	12	4071.18	5	1696.33	9	3053.39	1	339.265	5	1696.33	probable lipopolysaccharide ABC transporter ATP binding subunit
NT01SS3362	ssr1038	149	163169	52	56945.1	30	32852.9	24	26282.3	65	71181.3	23	25187.2	12	13141.2	16	17521.6	14	15331.4	unknown protein
NT01SS1947	slr0813	16	3549.24	17	3771.07	18	3992.89	9	1996.45	13	2883.76	15	3327.41	10	2218.27	6	1330.96	4	887.309	hypothetical protein
NT01SS0868	slr2027	25	4651.22	14	2604.68	6	1116.29	1	186.049	6	1116.29	4	744.195	3	558.146	4	744.195	1	186.049	unknown protein
NT01SS2795	sll0309	26	9653.77	7	2599.09	17	6312.08	8	2970.39	6	2227.79	5	1856.5	4	1485.2	4	1485.2	2	742.598	unknown protein
NT01SS3531	sll0666	25	15448.7	8	4943.58	15	9269.22	7	4325.63	1	617.948	0	0	4	2471.79	4	2471.79	1	617.948	putative transposase [ISY523r: 3109761 - 3110626]
NT01SS3464	slr0788	10	1868.52	14	2615.93	3	560.557	9	1681.67	8	1494.82	2	373.705	2	373.705	4	747.41	3	560.557	similar to pre-B cell enhancing factor
NT01SS0310	sll1655	31	9752.34	83	26111.1	160	50334.6	9	2831.32	29	9123.15	60	18875.5	21	6606.42	47	14785.8	52	16358.8	similar to biotin [acetyl-CoA-carboxylase] ligase
NT01SS3848	slr0750	718	132162	143	26321.9	456	83935.7	548	100870	664	122222	167	30739.6	117	21536.1	80	14725.6	99	18222.9	light-independent protochlorophyllide reductase subunit ChlN
NT01SS2162	sll1166	71	16467.6	24	5566.5	27	6262.31	43	9973.31	41	9509.44	26	6030.37	28	6494.25	26	6030.37	9	2087.44	hypothetical protein
NT01SS1824	sll1415	30	8426.56	16	4494.16	10	2808.85	16	4494.16	27	7583.9	22	6179.48	11	3089.74	16	4494.16	6	1685.31	hypothetical protein
NT01SS2967	slr0474	315	184132	110	64300	207	121001	194	113402	232	135614	113	66053.6	73	42671.8	60	35072.7	38	22212.7	two-component response regulator CheY subfamily, regulator for phytochrome 1 (Cph1)
NT01SS3741	slr0651	43	29062.9	14	9462.32	10	6758.8	18	12165.8	20	13517.6	10	6758.8	18	12165.8	9	6082.92	4	2703.52	hypothetical protein
NT01SS1233	sll1349	14	5455.75	10	3896.97	11	4286.66	12	4676.36	8	3117.57	15	5845.45	11	4286.66	4	1558.79	4	1558.79	phosphoglycolate phosphatase
NT01SS3391	slr0105	30	5605.57	19	3550.2	17	3176.49	7	1307.97	18	3363.34	14	2615.93	2	373.705	10	1868.52	4	747.41	hypothetical protein
NT01SS3566	sll0044	12	6408.35	9	4806.26	16	8544.46	10	5340.29	5	2670.14	17	9078.49	4	2136.12	9	4806.26	4	2136.12	unknown protein
NT01SS3842	sll0736	40	8460.9	25	5288.06	18	3807.4	14	2961.31	7	1480.66	9	1903.7	10	2115.22	12	2538.27	4	846.09	hypothetical protein
NT01SS1288	sll0871	26	15729.6	15	9074.76	14	8469.77	9	5444.85	9	5444.85	15	9074.76	21	12704.7	15	9074.76	7	4234.89	hypothetical protein
NT01SS1465	sll1693	152	29818.4	46	9024	41	8043.13	51	10004.9	79	15497.7	31	6081.39	52	10201	24	4708.17	9	1765.56	hypothetical protein
NT01SS3517	ssr1175	18	16391.9	3	2731.98	5	4553.3	3	2731.98	7	6374.62	2	1821.32	1	910.66	1	910.66	3	2731.98	putative transposase [ISY100v: 3095975 - 3096319, join 3097194 - 3097362, join 3098314 - 3098743]
NT01SS3338	sll0473	92	22675.7	30	7394.25	45	11091.4	18	4436.55	32	7887.2	20	4929.5	19	4683.02	19	4683.02	6	1478.85	unknown protein
NT01SS0731	slr1025	6	4593.59	15	11484	21	16077.6	6	4593.59	10	7655.99	12	9187.19	11	8421.59	8	6124.79	6	4593.59	hypothetical protein
NT01SS1445	sll1704	17	5613.42	15	4953.02	13	4292.61	8	2641.61	18	5943.62	6	1981.21	14	4622.81	12	3962.41	5	1651.01	probable short chain dehydrogenase
NT01SS3310	sll0489	15	3783.35	16	4035.58	10	2522.24	8	2017.79	9	2270.01	9	2270.01	9	2270.01	15	3783.35	5	1261.12	ATP-binding protein of ABC transporter
NT01SS3480	sll0792	52	33824.5	7	4553.3	38	24717.9	14	9106.6	13	8456.13	24	15611.3	21	13659.9	24	15611.3	5	3252.36	Zinc-responsive repressor ZiaR
NT01SS1463	sll1695	1691	855514	247	124963	464	234748	584	295458	587	296976	206	104220	380	192250	184	93089.7	113	57169.2	pilin polypeptide PilA2
NT01SS1901	ssr2201	36	42663.8	27	31997.8	32	37923.4	26	30812.7	29	34368	15	17776.6	21	24887.2	13	15406.4	7	8295.74	unknown protein
NT01SS1493	sll1625	47	12247.3	39	10162.6	46	11986.7	26	6775.09	22	5732.77	23	5993.35	19	4951.03	16	4169.29	9	2345.22	succinate dehydrogenase iron- sulphur protein subunit
NT01SS2419	slr0446	18	4718.87	12	3145.92	2	524.319	2	524.319	2	524.319	5	1310.8	11	2883.76	6	1572.96	2	524.319	DNA polymerase III delta' subunit
NT01SS2835	sll0008	9	4163.71	12	5551.62	9	4163.71	10	4626.35	6	2775.81	1	462.635	4	1850.54	2	925.269	2	925.269	unknown protein
NT01SS3721	slr1452	6	1470.47	28	6862.2	6	1470.47	11	2695.86	12	2940.94	3	735.235	2	490.157	6	1470.47	4	980.314	sulfate transport system substrate-binding protein
NT01SS0893	sll1081	13	4002.37	8	2462.99	15	4618.11	8	2462.99	12	3694.49	5	1539.37	4	1231.5	5	1539.37	2	615.749	ABC transport system permease protein
NT01SS0893	sll1081	13	4002.37	8	2462.99	15	4618.11	8	2462.99	12	3694.49	5	1539.37	4	1231.5	5	1539.37	2	615.749	ABC transport system permease protein
NT01SS2574	ssr3300	6	6179.48	4	4119.65	4	4119.65	6	6179.48	4	4119.65	2	2059.83	0	0	2	2059.83	2	2059.83	unknown protein
NT01SS3951	slr0460	13	7118.13	6	3285.29	8	4380.39	0	0	1	547.549	2	1095.1	6	3285.29	3	1642.65	2	1095.1	putative transposase [ISY352g: 3511668 - 3512290, join 3513238 - 3514051]
NT01SS1197	slr1240	1267	608953	821	394594	1400	672876	1639	787746	1564	751699	654	314329	542	260499	425	204266	413	198499	unknown protein
NT01SS1071	sll1726	30	7864.79	14	3670.23	42	11010.7	12	3145.92	11	2883.76	30	7864.79	8	2097.28	19	4981.03	9	2359.44	hypothetical protein
NT01SS0298	sll1664	44	12161.5	18	4975.17	39	10779.5	9	2487.58	22	6080.76	28	7739.15	18	4975.17	28	7739.15	7	1934.79	probable glycosyl transferase
NT01SS0170	slr0251	16	5471.16	18	6155.05	16	5471.16	4	1367.79	11	3761.42	14	4787.26	0	0	8	2735.58	7	2393.63	ATP-binding protein of ABC transporter
NT01SS1003	slr1206	7	2512.82	11	3948.71	16	5743.58	4	1435.9	9	3230.76	15	5384.61	4	1435.9	12	4307.69	5	1794.87	hypothetical protein
NT01SS2865	sll0198	37	15846.4	25	10707	31	13276.7	12	5139.37	6	2569.68	8	3426.24	14	5995.93	6	2569.68	5	2141.4	hypothetical protein
NT01SS1203	slr1436	35	10661.8	14	4264.71	20	6092.44	9	2741.6	5	1523.11	11	3350.84	6	1827.73	2	609.244	5	1523.11	unknown protein
NT01SS0158	sml0003	77	185041	40	96125.2	71	170622	38	91318.9	53	127366	27	64884.5	18	43256.3	28	67287.6	21	50465.7	photosystem II reaction center M protein
NT01SS1302	slr0888	824	421813	546	279502	555	284110	280	143335	318	162787	208	106477	139	71155.4	136	69619.7	143	73203	hypothetical protein
NT01SS1960	ssl1507	30	37614.2	7	8776.65	9	11284.3	5	6269.03	0	0	3	3761.42	7	8776.65	4	5015.23	3	3761.42	putative transposase [ISY508a: 1710788 - 1711753]
NT01SS0678	slr2053	49	14926.5	35	10661.8	66	20105.1	41	12489.5	46	14012.6	28	8529.42	25	7615.55	38	11575.6	22	6701.69	putative hydrolase
NT01SS3865	slr0755	52	24186.3	21	9767.56	22	10232.7	27	12558.3	24	11162.9	22	10232.7	22	10232.7	10	4651.22	10	4651.22	hypothetical protein
NT01SS3039	sll0603	107	15531.6	107	15531.6	146	21192.7	51	7402.93	51	7402.93	94	13644.6	61	8854.49	84	12193.1	40	5806.22	menaquinone biosynthesis protein MenD
NT01SS1514	slr0852	357	215979	99	59893.4	179	108292	84	50818.6	119	71993.1	76	45978.8	113	68363.2	63	38114	35	21174.4	hypothetical protein
NT01SS3339	slr0517	76	32073	19	8018.25	32	13504.4	36	15192.5	28	11816.4	16	6752.21	18	7596.23	8	3376.1	7	2954.09	hypothetical protein
NT01SS3726	slr1455	42	10206.6	16	3888.21	26	6318.34	20	4860.26	33	8019.43	21	5103.28	13	3159.17	28	6804.37	7	1701.09	sulfate transport system ATP-binding protein
NT01SS3291	slr0082	969	188808	577	112428	1877	365730	414	80667.2	815	158801	707	137758	449	87486.9	509	99177.8	548	106777	hypothetical protein
NT01SS0706	slr1916	141	42951.7	50	15231.1	63	19191.2	45	13708	64	19495.8	27	8224.8	40	12184.9	25	7615.55	15	4569.33	probable esterase
NT01SS1037	slr2077	16	1888.41	24	2832.61	7	826.178	5	590.127	8	944.204	8	944.204	6	708.153	8	944.204	4	472.102	probable ABC transporter, periplasmic binding protein
NT01SS3258	sll0825	21	4335.96	20	4129.48	16	3303.59	11	2271.22	21	4335.96	0	0	2	412.948	4	825.897	4	825.897	polyA polymerase
NT01SS0499	slr1591	19	4291.75	22	4969.4	24	5421.16	7	1581.17	2	451.763	18	4065.87	7	1581.17	7	1581.17	4	903.527	hypothetical protein
NT01SS1959	slr0820	63	11033	23	4027.92	34	5954.31	18	3152.28	20	3502.54	11	1926.4	15	2626.9	17	2977.16	8	1401.01	probable glycosyltransferase
NT01SS2680	slr0359	321	22305.7	144	10006.3	182	12646.8	118	8199.59	159	11048.6	64	4447.24	73	5072.63	49	3404.92	49	3404.92	hypothetical protein
NT01SS0425	slr1071	90	28944.8	61	19618.1	76	24442.2	59	18974.9	49	15758.8	29	9326.65	41	13185.9	30	9648.25	30	9648.25	unknown protein
NT01SS2278	sll1557	14	3997.29	16	4568.33	14	3997.29	9	2569.68	8	2284.16	6	1713.12	5	1427.6	8	2284.16	5	1427.6	succinyl-CoA synthetase alpha chain
NT01SS3436	sll0284	59	8800.43	28	4176.47	26	3878.15	26	3878.15	25	3728.99	31	4623.95	27	4027.31	16	2386.56	10	1491.6	hypothetical protein
NT01SS3247	sll0830	232	29956.6	263	33959.5	367	47388.3	143	18464.6	238	30731.4	207	26728.5	121	15623.9	157	20272.4	126	16269.5	elongation factor EF-G
NT01SS3759	sll0625	47	17991.6	16	6124.79	24	9187.19	20	7655.99	24	9187.19	16	6124.79	14	5359.19	22	8421.59	7	2679.6	unknown protein
NT01SS1655	sll1615	46	8708.06	38	7193.61	19	3596.81	4	757.223	17	3218.2	11	2082.36	11	2082.36	18	3407.5	8	1514.45	thiophen and furan oxidation protein
NT01SS0308	slr1800	27	6146.95	31	7057.61	24	5463.96	8	1821.32	9	2048.98	22	5008.63	7	1593.65	16	3642.64	8	1821.32	hypothetical protein
NT01SS1872	slr2126	105	31431.9	50	14967.6	26	7783.15	43	12872.1	48	14368.9	28	8381.85	47	14069.5	25	7483.8	11	3292.87	probable glycosyltransferase
NT01SS2546	slr1929	236	110962	188	88393.4	203	95446	63	29621.2	93	43726.5	51	23979.1	81	38084.4	61	28680.8	49	23038.7	type 4 pilin-like protein
NT01SS1205	slr1438	256	76369.8	177	52802.6	292	87109.3	94	28042	187	55785.8	119	35500	50	14916	115	34306.8	62	18495.8	hypothetical protein
NT01SS0638	ssr3129	237	330702	97	135350	120	167444	53	73954.4	77	107443	53	73954.4	71	99071	32	44651.7	34	47442.4	unknown protein
NT01SS2966	slr0473	4182	474176	3725	422359	6164	698904	2436	276206	4383	496966	3095	350926	1957	221894	1946	220647	1638	185724	cyanobacterial phytochrome 1, two-component sensor histidine kinase
NT01SS1196	slr1239	1233	200885	974	158688	1595	259864	1379	224672	1851	301572	1242	202352	705	114861	641	104434	570	92866.7	pyridine nucleotide transhydrogenase alpha subunit
NT01SS1196	slr1239	1233	200885	974	158688	1595	259864	1379	224672	1851	301572	1242	202352	705	114861	641	104434	570	92866.7	pyridine nucleotide transhydrogenase alpha subunit
NT01SS0429	slr1075	22	6725.37	13	3974.08	16	4891.18	2	611.397	14	4279.78	9	2751.29	4	1222.79	2	611.397	4	1222.79	putative transposase [ISY100b: 378993 - 379939]
NT01SS3521	ssr1176	10	6179.48	6	3707.69	13	8033.32	7	4325.63	9	5561.53	9	5561.53	11	6797.42	4	2471.79	6	3707.69	putative transposase [ISY100v: 3095975 - 3096319, join 3097194 - 3097362, join 3098314 - 3098743]
NT01SS1090	sll1714	8	5126.68	7	4485.84	3	1922.5	5	3204.17	8	5126.68	1	640.835	5	3204.17	7	4485.84	2	1281.67	unknown protein
NT01SS1567	sll1156	29	17668.1	27	16449.6	13	7920.17	8	4873.95	14	8529.42	8	4873.95	9	5483.2	8	4873.95	5	3046.22	putative transposase [ISY120b: 1385747 - 1386548]
NT01SS2566	slr1937	21	11010.7	15	7864.79	8	4194.55	6	3145.92	2	1048.64	4	2097.28	5	2621.6	3	1572.96	2	1048.64	putative transposase [ISY100r: 2235489 - 2236434]
NT01SS1350	slr1864	37	8966.3	24	5815.98	16	3877.32	16	3877.32	13	3150.32	17	4119.65	15	3634.99	22	5331.31	3	726.997	hypothetical protein
NT01SS1310	sll0863	18	10966.4	27	16449.6	11	6701.69	10	6092.44	10	6092.44	24	14621.9	6	3655.47	12	7310.93	9	5483.2	hypothetical protein
NT01SS3965	slr1183	34	15084.3	26	11535	20	8873.09	4	1774.62	16	7098.48	2	887.309	12	5323.86	9	3992.89	5	2218.27	hypothetical protein
NT01SS0022	sll1206	8	812.326	12	1218.49	5	507.703	4	406.163	2	203.081	4	406.163	2	203.081	2	203.081	2	203.081	ferric aerobactin receptor, FhuA homolog
NT01SS2941	slr0061	13	5020.82	10	3862.17	3	1158.65	6	2317.3	12	4634.61	6	2317.3	6	2317.3	4	1544.87	2	772.435	unknown protein
NT01SS0585	sll1003	65	8430.77	40	5188.17	21	2723.79	24	3112.9	12	1556.45	7	907.929	28	3631.72	8	1037.63	8	1037.63	two-component sensor histidine kinase
NT01SS3624	sll0501	11	2983.2	10	2712	2	542.399	4	1084.8	8	2169.6	1	271.2	6	1627.2	6	1627.2	2	542.399	probable glycosyltransferase
NT01SS3314	sll0486	21	16979.1	10	8085.3	15	12127.9	13	10510.9	16	12936.5	8	6468.24	4	3234.12	9	7276.77	5	4042.65	circadian clock protein KaiB homolog
NT01SS1368	sll1772	130	13665.4	50	5255.93	40	4204.75	34	3574.04	46	4835.46	29	3048.44	40	4204.75	24	2522.85	12	1261.42	DNA mismatch repair protein MutS
NT01SS2267	slr1683	72	47188.7	19	12452.6	26	17040.4	15	9830.99	24	15729.6	4	2621.6	18	11797.2	18	11797.2	9	5898.59	putative transposase [ISY391b: 1970517 - 1970880, join 1972064 - 1973077]
NT01SS2792	slr0357	29	5600.15	24	4634.61	22	4248.39	20	3862.17	23	4441.5	24	4634.61	9	1737.98	28	5407.04	9	1737.98	histidyl-tRNA synthetase
NT01SS1590	slr1257	31	6738.42	18	3912.63	21	4564.74	14	3043.16	18	3912.63	17	3695.26	11	2391.05	11	2391.05	8	1738.95	unknown protein
NT01SS2156	slr1285	87	16186.2	62	11535	79	14697.9	30	5581.46	128	23814.2	53	9860.58	21	3907.02	30	5581.46	27	5023.32	two-component sensor histidine kinase
NT01SS0897	sll1077	99	21904.7	54	11948	105	23232.3	34	7522.84	37	8186.62	26	5752.76	10	2212.6	33	7301.58	25	5531.5	agmatinase
NT01SS1750	slr2081	39	12050	21	6488.45	16	4943.58	8	2471.79	22	6797.42	17	5252.56	16	4943.58	20	6179.48	6	1853.84	prephenate dehydrogenase
NT01SS2069	sll1874	216	52052.2	195	46991.6	135	32532.6	123	29640.8	121	29158.9	72	17350.7	40	9639.3	25	6024.56	56	13495	hypothetical protein
NT01SS0448	sll1024	41	11368.7	30	8318.53	37	10259.5	13	3604.69	16	4436.55	12	3327.41	18	4991.12	17	4713.83	9	2495.56	hypothetical protein
NT01SS1838	slr1520	24	5581.46	26	6046.58	39	9069.88	4	930.244	11	2558.17	18	4186.1	9	2093.05	18	4186.1	9	2093.05	oxidoreductase, aldo/keto reductase family
NT01SS0327	sll1196	142	33935.9	207	49470	193	46124.2	155	37042.7	169	40388.5	127	30351.1	87	20791.7	82	19596.8	77	18401.9	phosphofructokinase
NT01SS4004	slr0601	4	2682.56	10	6706.41	4	2682.56	7	4694.49	4	2682.56	4	2682.56	4	2682.56	5	3353.2	4	2682.56	unknown protein
NT01SS3397	slr0108	47	9704.29	17	3510.06	28	5781.28	15	3097.11	28	5781.28	28	5781.28	4	825.897	24	4955.38	8	1651.79	unknown protein
NT01SS1532	sll0846	227	167849	37	27358.7	56	41407.8	38	28098.1	63	46583.7	26	19225	40	29577	6	4436.55	12	8873.09	hypothetical protein
NT01SS2913	ssr0102	38	45659.5	49	58876.7	59	70892.3	16	19225	28	33643.8	23	27636	14	16821.9	36	43256.3	16	19225	hypothetical protein YCF40
NT01SS0228	sll1037	39	6513.5	14	2338.18	32	5344.41	18	3006.23	16	2672.21	24	4008.31	18	3006.23	22	3674.28	12	2004.15	unknown protein
NT01SS1732	slr0270	46	34605.1	19	14293.4	39	29339.1	23	17302.5	15	11284.3	21	15798	11	8275.13	19	14293.4	15	11284.3	hypothetical protein
NT01SS0281	slr1791	84	29068.3	25	8651.27	59	20417	26	8997.32	44	15226.2	31	10727.6	25	8651.27	26	8997.32	18	6228.91	phosphoadenosine phosphosulfate reductase
NT01SS0698	slr1912	129	93782.6	39	28352.9	58	42165.8	20	14539.9	36	26171.9	25	18174.9	11	7996.97	21	15266.9	22	15993.9	putative PP2C-type protein phosphatase
NT01SS2274	ssl3044	37	32009.7	10	8651.27	16	13842	9	7786.14	6	5190.76	14	12111.8	4	3460.51	6	5190.76	6	5190.76	probable ferredoxin
NT01SS2772	sll0321	19	3294.07	21	3640.81	10	1733.72	4	693.488	21	3640.81	10	1733.72	9	1560.35	0	0	3	520.116	unknown protein
NT01SS3554	sll0742	37	17783.2	17	8170.64	9	4325.63	10	4806.26	16	7690.02	7	3364.38	9	4325.63	11	5286.89	3	1441.88	hypothetical protein
NT01SS1927	sll1218	15	5793.26	9	3475.96	12	4634.61	13	5020.82	14	5407.04	11	4248.39	7	2703.52	15	5793.26	3	1158.65	hypothetical protein YCF39
NT01SS0624	sll1752	100	35897.4	101	36256.3	173	62102.5	91	32666.6	216	77538.3	127	45589.7	41	14717.9	61	21897.4	102	36615.3	hypothetical protein
NT01SS3195	sll0556	145	19754.9	189	25749.4	316	43052	107	14577.7	148	20163.6	135	18392.5	72	9809.31	134	18256.2	105	14305.2	Na+/H+ antiporter
NT01SS3801	slr1568	17	10735.1	10	6314.79	10	6314.79	6	3788.88	7	4420.36	9	5683.31	6	3788.88	10	6314.79	8	5051.83	hypothetical protein
NT01SS3799	slr1567	59	6663.51	33	3727.05	40	4517.63	37	4178.81	20	2258.82	18	2032.93	17	1919.99	15	1694.11	10	1129.41	unknown protein
NT01SS2413	sll0422	30	7864.79	16	4194.55	18	4718.87	5	1310.8	16	4194.55	28	7340.47	7	1835.12	17	4456.71	7	1835.12	asparaginase
NT01SS3973	sll1107	46	15365.2	29	9686.75	18	6012.46	22	7348.57	23	7682.59	26	8684.67	22	7348.57	36	12024.9	7	2338.18	type IV pilus biogenesis protein PilI homolog
NT01SS1014	slr1214	78	18091.1	209	48474.9	183	42444.6	18	4174.87	16	3711	41	9509.44	41	9509.44	87	20178.6	65	15075.9	two-component response regulator PatA subfamily
NT01SS3205	sll0547	62	24270.5	49	19181.5	66	25836.4	35	13701.1	45	17615.7	23	9003.58	48	18790.1	41	16049.9	29	11352.3	unknown protein
NT01SS2357	sll1533	268	54045.2	502	101234	1244	250867	133	26820.9	406	81874.5	522	105267	175	35290.7	352	70984.8	382	77034.6	twitching mobility protein
NT01SS3469	sll0798	21	3992.89	14	2661.93	12	2281.65	2	380.275	10	1901.38	2	380.275	2	380.275	8	1521.1	2	380.275	Ni(II)-sensor and/or redox sensor, two-component sensor histidine kinase
NT01SS2435	sll0264	43	9370.39	23	5012.07	14	3050.82	6	1307.5	16	3486.66	5	1089.58	11	2397.08	12	2614.99	6	1307.5	probable dioxygenase Rieske iron-sulfur component
NT01SS1979	sll1257	18	9437.75	9	4718.87	12	6291.83	6	3145.92	10	5243.19	5	2621.6	5	2621.6	5	2621.6	4	2097.28	putative transposase [ISY100p: 1725405 - 1726350]
NT01SS3568	sll0042	30	15825.5	20	10550.3	26	13715.4	2	1055.03	13	6857.71	5	2637.58	10	5275.16	10	5275.16	6	3165.1	methyl-accepting chemotaxis protein for positive phototaxis
NT01SS2352	slr1628	5	3204.17	0	0	3	1922.5	4	2563.34	6	3845.01	0	0	4	2563.34	10	6408.35	2	1281.67	hypothetical protein
NT01SS3917	sll1543	24	14221.3	15	8888.29	4	2370.21	4	2370.21	2	1185.11	2	1185.11	10	5925.53	9	5332.97	2	1185.11	hypothetical protein
NT01SS2349	slr1627	40	16717.4	10	4179.36	15	6269.03	14	5851.1	19	7940.78	17	7104.91	24	10030.5	10	4179.36	6	2507.61	unknown protein
NT01SS0150	ssl0426	58	51201.4	25	22069.6	33	29131.8	22	19421.2	11	9710.61	11	9710.61	17	15007.3	6	5296.69	10	8827.82	putative transposase [ISY100t(partial copy): 141097 - 141410]
NT01SS0588	ssl1922	17	17508.5	5	5149.56	7	7209.39	4	4119.65	5	5149.56	0	0	0	0	0	0	2	2059.83	putative transposase [ISY523l(partial copy): 520871 - 521420]
NT01SS0354	slr1307	33	14418.8	10	4369.33	6	2621.6	13	5680.13	9	3932.39	8	3495.46	10	4369.33	5	2184.66	2	873.865	hypothetical protein
NT01SS1524	slr0856	14	10093.1	13	9372.21	1	720.939	0	0	2	1441.88	0	0	7	5046.57	1	720.939	2	1441.88	putative transposase [ISY100l: 1346125 - 1347070]
NT01SS2903	slr0438	4	2883.76	7	5046.57	7	5046.57	3	2162.82	5	3604.69	2	1441.88	5	3604.69	4	2883.76	2	1441.88	hypothetical protein
NT01SS3649	slr0930	64	12526.7	39	7633.47	58	11352.3	48	9395.04	32	6263.36	38	7437.74	23	4501.79	40	7829.2	20	3914.6	hypothetical protein
NT01SS0475	sll0649	20	7033.55	31	10902	38	13363.7	8	2813.42	14	4923.49	14	4923.49	7	2461.74	5	1758.39	6	2110.07	two-component response regulator OmpR subfamily
NT01SS0475	sll0649	20	7033.55	31	10902	38	13363.7	8	2813.42	14	4923.49	14	4923.49	7	2461.74	5	1758.39	6	2110.07	two-component response regulator OmpR subfamily
NT01SS2702	slr0377	71	14981.5	30	6330.2	29	6119.19	22	4642.14	36	7596.23	18	3798.12	11	2321.07	24	5064.16	10	2110.07	unknown protein
NT01SS2309	slr0941	9	5260.91	5	2922.73	8	4676.36	9	5260.91	2	1169.09	2	1169.09	1	584.545	6	3507.27	2	1169.09	hypothetical protein
NT01SS0637	slr1851	427	226631	180	95535.5	208	110397	140	74305.4	145	76959.1	113	59975	122	64751.8	74	39275.7	71	37683.4	hypothetical protein
NT01SS1204	slr1437	273	209008	178	136277	279	213602	93	71200.7	203	155417	128	97996.7	75	57419.9	116	88809.5	79	60482.3	unknown protein
NT01SS2798	sll0023	61	11779.6	80	15448.7	71	13710.7	15	2896.63	33	6372.59	48	9269.22	28	5407.04	25	4827.72	22	4248.39	hypothetical protein
NT01SS2896	sll0406	56	29905.6	33	17623	29	15486.8	12	6408.35	24	12816.7	16	8544.46	12	6408.35	21	11214.6	11	5874.32	unknown protein
NT01SS1515	slr0853	48	25953.8	10	5407.04	23	12436.2	12	6488.45	12	6488.45	12	6488.45	17	9191.97	8	4325.63	9	4866.34	ribosomal-protein-alanine acetyltransferase
NT01SS0345	sll1189	35	6897.37	21	4138.42	35	6897.37	22	4335.49	35	6897.37	20	3941.35	19	3744.28	21	4138.42	9	1773.61	glycolate oxidase subunit GlcE
NT01SS3138	slr0208	356	114920	96	30989.6	206	66498.5	102	32926.5	140	45193.2	101	32603.7	88	28407.1	64	20659.7	45	14526.4	hypothetical protein
NT01SS0791	slr1396	171	71813.9	52	21838.2	53	22258.1	95	39896.6	82	34437.1	41	17218.5	47	19738.3	40	16798.6	29	12179	unknown protein
NT01SS0798	slr1699	63	19259	26	7948.16	30	9170.95	53	16202	24	7336.76	18	5502.57	22	6725.37	19	5808.27	17	5196.87	hypothetical protein
NT01SS1047	ssl3335	700	738523	241	254263	388	409353	171	180411	195	205731	174	183576	121	127659	116	122384	102	107613	preprotein translocase SecE subunit
NT01SS1763	sll1985	149	103123	47	32528.8	67	46370.8	75	51907.6	81	56060.2	42	29068.3	64	44294.5	21	14534.1	32	22147.2	putative transposase [ISY352c: 1553414 - 1553903, join 1554854 - 1555790]
NT01SS0454	ssr1789	13	19390.8	10	14916	16	23865.6	3	4474.79	13	19390.8	10	14916	10	14916	21	31323.6	5	7457.99	CAB/ELIP/HLIP-related protein HliD
NT01SS0346	slr1305	86	8846.72	44	4526.23	22	2263.11	27	2777.46	37	3806.15	40	4114.75	17	1748.77	15	1543.03	15	1543.03	two-component response regulator
NT01SS2332	slr0954	212	127366	397	238511	1033	620608	78	46861	282	169421	459	275759	161	96726	383	230100	355	213278	hypothetical protein
NT01SS3918	slr1667	29	11561.6	64	25515.3	23	9169.55	18	7176.17	14	5581.46	18	7176.17	15	5980.14	14	5581.46	8	3189.41	hypothetical protein (target gene of sycrp1)
NT01SS2009	sll1245	71	47615.5	45	30178.8	80	53651.3	47	31520.1	63	42250.4	58	38897.2	22	14754.1	46	30849.5	33	22131.1	cytochrome cM
NT01SS2657	sll0167	80	41945.5	31	16253.9	31	16253.9	15	7864.79	40	20972.8	30	15729.6	33	17302.5	34	17826.9	11	5767.51	unknown protein
NT01SS1670	sll1605	11	5698.44	23	11914.9	22	11396.9	11	5698.44	20	10360.8	15	7770.6	9	4662.36	23	11914.9	6	3108.24	(3R)-hydroxymyristol acyl carrier protein dehydrase
NT01SS2016	slr1956	15	7501.1	6	3000.44	8	4000.59	3	1500.22	8	4000.59	7	3500.51	0	0	5	2500.37	3	1500.22	unknown protein
NT01SS2321	sll0912	77	10248.4	52	6921.01	43	5723.15	53	7054.11	49	6521.72	46	6122.44	25	3327.41	12	1597.16	19	2528.83	ABC transporter ATP binding protein
NT01SS2331	ssr1600	271	174962	360	232422	740	477757	110	71017.9	256	165278	356	229840	212	136871	338	218219	294	189811	similar to anti-sigma f factor antagonist
NT01SS3622	sll0502	82	12126.6	46	6802.71	33	4880.2	32	4732.32	42	6211.17	40	5915.4	53	7837.9	14	2070.39	20	2957.7	arginyl-tRNA-synthetase
NT01SS2942	sll0060	25	6250.92	24	6000.88	3	750.11	3	750.11	5	1250.18	6	1500.22	12	3000.44	6	1500.22	7	1750.26	hypothetical protein
NT01SS1656	sll1614	13	1223.79	28	2635.86	13	1223.79	4	376.551	1	94.1378	9	847.241	4	376.551	5	470.689	7	658.965	cation-transporting P-type ATPase
NT01SS2236	sll1085	35	5407.04	39	6024.99	27	4171.15	9	1390.38	16	2471.79	16	2471.79	11	1699.36	16	2471.79	7	1081.41	glycerol-3-phosphate dehydrogenase
NT01SS2436	sll0263	128	43769.3	62	21200.7	86	29407.5	55	18807.1	86	29407.5	51	17439.3	30	10258.4	29	9916.47	33	11284.3	unknown protein
NT01SS0155	slr0243	92	44714.4	37	17983	78	37910	61	29647.6	72	34993.9	60	29161.6	49	23815.3	30	14580.8	30	14580.8	hypothetical protein
NT01SS1964	slr0822	83	7526.78	115	10428.7	214	19406.4	59	5350.36	106	9612.52	155	14056	79	7164.05	106	9612.52	98	8887.05	cation-transporting P-type ATPase PacL
NT01SS2729	sll0771	363	66959.7	172	31727.5	267	49251.4	136	25086.8	136	25086.8	164	30251.8	106	19553	117	21582.1	91	16786	glucose transport protein
NT01SS2314	slr0944	6	1351.76	12	2703.52	0	0	15	3379.4	2	450.587	6	1351.76	6	1351.76	11	2478.23	4	901.174	multidrug-efflux transporter
NT01SS1010	slr1211	45	3558.57	45	3558.57	33	2609.61	38	3005.01	32	2530.54	26	2056.06	20	1581.58	17	1344.35	12	948.951	cobalt-chelatase subunit CobN
NT01SS3999	sll0565	13	8393.02	10	6456.17	20	12912.3	1	645.617	7	4519.32	7	4519.32	15	9684.25	15	9684.25	4	2582.47	hypothetical protein
NT01SS1173	ssr2047	44	43256.3	17	16712.7	21	20645.1	13	12780.3	13	12780.3	13	12780.3	1	983.099	17	16712.7	4	3932.39	hypothetical protein
NT01SS2205	ssl2153	26	19225	2	1478.85	9	6654.82	3	2218.27	10	7394.25	9	6654.82	5	3697.12	5	3697.12	4	2957.7	probable ribose phosphate isomerase B
NT01SS3428	slr0301	223	23556	238	25140.4	189	19964.5	69	7288.61	148	15633.5	109	11513.9	78	8239.3	75	7922.41	61	6443.56	phosphoenolpyruvate synthase
NT01SS2690	slr0364	44	1256.29	256	7309.32	55	1570.36	31	885.113	55	1570.36	33	942.217	17	485.385	20	571.041	25	713.801	hypothetical protein
NT01SS1414	slr2132	318	39414.1	158	19583.1	271	33588.7	105	13014.1	178	22062	107	13262	76	9419.72	74	9171.83	84	10411.3	phosphotransacetylase
NT01SS3555	sll0741	291	20979.3	139	10021.1	204	14707.2	102	7353.58	289	20835.1	150	10814.1	91	6560.54	98	7065.2	80	5767.51	pyruvate flavodoxin oxidoreductase
NT01SS2326	sll0910	70	16637.1	27	6417.15	29	6892.49	30	7130.17	14	3327.41	17	4040.43	15	3565.08	28	6654.82	14	3327.41	unknown protein
NT01SS3857	sll0729	27	8167.28	19	5747.35	22	6654.82	12	3629.9	24	7259.8	15	4537.38	11	3327.41	10	3024.92	19	5747.35	probable DNA methyltransferase
NT01SS1440	sll1709	22	7643.69	32	11118.1	51	17719.5	23	7991.13	20	6948.81	23	7991.13	25	8686.01	16	5559.05	15	5211.61	3-ketoacyl-acyl carrier protein reductase
NT01SS0747	sll0984	27	15676.8	1	580.622	8	4644.98	15	8709.33	14	8128.71	11	6386.84	8	4644.98	15	8709.33	5	2903.11	hypothetical protein
NT01SS0032	sll1406	43	4487.39	40	4174.31	20	2087.16	16	1669.73	12	1252.29	23	2400.23	14	1461.01	20	2087.16	5	521.789	ferrichrome-iron receptor
NT01SS3849	sll0733	139	80168.4	37	21339.8	85	49023.8	107	61712.4	94	54214.6	33	19032.8	44	25377.1	44	25377.1	27	15572.3	unknown protein
NT01SS1355	sll1776	28	10307.9	29	10676	31	11412.3	7	2576.97	21	7730.92	11	4049.53	17	6258.36	16	5890.22	11	4049.53	deoxyribose-phosphate aldolase
NT01SS1355	sll1776	28	10307.9	29	10676	31	11412.3	7	2576.97	21	7730.92	11	4049.53	17	6258.36	16	5890.22	11	4049.53	deoxyribose-phosphate aldolase
NT01SS2728	sll0772	532	82778.3	152	23650.9	279	43411.9	172	26762.9	198	30808.5	140	21783.8	140	21783.8	119	18516.2	90	14003.9	probable porin; major outer membrane protein
NT01SS0427	slr1073	91	20448.5	55	12359	70	15729.6	63	14156.6	51	11460.1	42	9437.75	26	5842.41	32	7190.66	29	6516.54	unknown protein
NT01SS2817	slr0012	730	553985	1107	840084	2763	2.09679e+06	208	157848	332	251949	535	406002	359	272439	584	443188	499	378683	ribulose bisphosphate carboxylase small subunit
NT01SS3272	slr0072	9	2938.17	3	979.389	5	1632.31	10	3264.63	3	979.389	4	1305.85	6	1958.78	2	652.926	6	1958.78	glucose inhibited division protein B
NT01SS0677	sll1934	17	9739.84	33	18906.7	68	38959.3	7	4010.52	17	9739.84	29	16615	8	4583.45	26	14896.2	19	10885.7	hypothetical protein
NT01SS2495	slr0144	2667	877298	1601	526642	1728	568418	1183	389143	1384	455261	925	304275	786	258551	756	248683	655	215459	hypothetical protein
NT01SS0430	slr1076	209	47332.9	133	30120.9	178	40312.2	84	19023.7	91	20609	75	16985.5	84	19023.7	94	21288.5	57	12909	probable glycosyltransferase
NT01SS3246	ssl1552	137	134685	45	44239.4	69	67833.8	79	77664.8	104	102242	40	39323.9	44	43256.3	44	43256.3	31	30476.1	unknown protein
NT01SS3337	sll0474	60	6432.17	31	3323.29	15	1608.04	31	3323.29	23	2465.66	6	643.217	21	2251.26	7	750.42	8	857.623	two-component hybrid sensor and regulator
NT01SS3569	sll0041	245	21828.6	618	55061.6	1916	170709	122	10869.8	375	33411.2	628	55952.6	220	19601.2	596	53101.5	657	58536.4	phytochrome-like photoreceptor protein for positive phototaxis; homologous to methyl-accepting chemotaxis protein
NT01SS2934	sll0064	18	5581.46	19	5891.54	19	5891.54	8	2480.65	13	4031.06	9	2790.73	11	3410.89	12	3720.98	9	2790.73	periplasmic protein, putative polar amino acid transport system substrate-binding protein
NT01SS3052	sll0397	34	13492.8	18	7143.25	20	7936.94	19	7540.1	11	4365.32	17	6746.4	5	1984.24	23	9127.48	9	3571.62	hypothetical protein
NT01SS2733	sll0767	2825	2.07117e+06	1303	955305	3268	2.39596e+06	1353	991963	1298	951639	1059	776415	853	625384	1005	736824	859	629783	50S ribosomal protein L20
NT01SS0789	sll1286	219	79942.1	97	35408.1	80	29202.6	33	12046.1	44	16061.4	39	14236.3	27	9855.87	50	18251.6	28	10220.9	transcriptional regulator
NT01SS2190	slr1152	1731	451065	962	250678	760	198041	722	188139	823	214458	561	146186	528	137586	324	84428	299	77913.5	hypothetical protein
NT01SS0669	ssr3467	48	43256.3	22	19825.8	29	26134	25	22529.3	20	18023.5	16	14418.8	27	24331.7	12	10814.1	11	9912.91	unknown protein
NT01SS2736	sll0766	17	6027.52	13	4609.28	34	12055	9	3191.04	6	2127.36	8	2836.48	2	709.12	4	1418.24	11	3900.16	DNA repair protein RadC
NT01SS0471	slr0681	439	87509.4	203	40465.6	235	46844.4	195	38870.9	274	54618.6	195	38870.9	156	31096.7	165	32890.8	103	20531.8	probable sodium/calcium exchanger protein
NT01SS2522	slr0162	91	47425.6	53	27621.5	89	46383.3	23	11986.7	37	19282.9	30	15634.8	18	9380.89	37	19282.9	28	14592.5	a part of pilC, pilin biogenesis protein, required for twitching motility
NT01SS0424	slr1070	59	17847	36	10889.7	32	9679.74	2	604.984	6	1814.95	18	5444.85	17	5142.36	6	1814.95	14	4234.89	unknown protein
NT01SS0920	slr1890	293	143210	180	87979	138	67450.6	166	81136.2	137	66961.8	117	57186.3	106	51809.9	96	46922.1	71	34702.8	bacterioferritin
NT01SS0920	slr1890	293	143210	180	87979	138	67450.6	166	81136.2	137	66961.8	117	57186.3	106	51809.9	96	46922.1	71	34702.8	bacterioferritin
NT01SS3396	sll0098	70	17058.8	41	9991.6	42	10235.3	18	4386.56	32	7798.33	48	11697.5	31	7554.63	63	15353	16	3899.16	hypothetical protein
NT01SS3030	slr0639	61	17768.6	47	13690.6	51	14855.7	43	12525.4	27	7864.79	55	16020.9	15	4369.33	25	7282.21	17	4951.9	mechanosensitive ion channel homolog
NT01SS2333	slr0955	212	47638.1	304	68311.3	1070	240438	102	22920.2	248	55727.6	340	76400.8	133	29886.2	205	46065.2	304	68311.3	probable tRNA/rRNA methyltransferase
NT01SS2496	slr0145	382	241225	239	150924	407	257012	167	105457	294	185655	173	109246	114	71988.6	167	105457	181	114298	unknown protein
NT01SS2497	slr0146	356	180108	256	129516	479	242337	153	77406.1	300	151777	204	103208	104	52615.9	209	105738	200	101184	hypothetical protein
NT01SS3407	slr0116	63	21888.7	35	12160.4	83	28837.6	47	16329.7	57	19804.1	73	25363.2	53	18414.3	46	15982.3	31	10770.7	phycocyanobilin:ferredoxin oxidoreductase
NT01SS3571	sll0039	220	158607	140	100931	276	198979	123	88675.5	158	113908	151	108862	100	72093.9	87	62721.7	110	79303.3	positive phototaxis protein, two-component response regulator CheY subfamily
NT01SS3901	sll1547	8	4523.54	8	4523.54	0	0	1	565.442	7	3958.1	1	565.442	5	2827.21	2	1130.88	2	1130.88	hypothetical protein
NT01SS1998	sll1250	8	5365.13	4	2682.56	0	0	3	2011.92	0	0	0	0	0	0	0	0	2	1341.28	hypothetical protein
NT01SS0630	slr1849	44	7334.41	30	5000.73	18	3000.44	15	2500.37	12	2000.29	11	1833.6	17	2833.75	8	1333.53	8	1333.53	probable mercuric reductase
NT01SS2681	slr0360	12	1936.85	13	2098.26	10	1614.04	6	968.425	1	161.404	6	968.425	8	1291.23	12	1936.85	4	645.617	hypothetical protein
NT01SS1821	slr1513	6	4676.36	15	11690.9	1	779.393	4	3117.57	2	1558.79	2	1558.79	5	3896.97	3	2338.18	2	1558.79	periplasmic protein, function unknown
NT01SS2784	slr0352	19	5808.27	11	3362.68	12	3668.38	6	1834.19	15	4585.48	6	1834.19	4	1222.79	10	3056.98	5	1528.49	putative transposase [ISY100e: 2443927 - 2444873]
NT01SS2192	sll1104	79	23011.8	39	11360.3	71	20681.5	41	11942.8	24	6990.92	38	11069	23	6699.63	35	10195.1	31	9029.94	periplasmic substrate-binding protein of a TRAP-type permease that mediates sodium-dependent glutamate transport GtrC
NT01SS1585	slr1255	16	4095.27	16	4095.27	13	3327.41	5	1279.77	7	1791.68	11	2815.5	12	3071.46	21	5375.05	8	2047.64	phytoene synthase
NT01SS0474	sll0650	13	9372.21	10	7209.39	13	9372.21	2	1441.88	4	2883.76	8	5767.51	2	1441.88	4	2883.76	4	2883.76	putative transposase [ISY100j: 421739 - 422684]
NT01SS0587	ssl1923	8	13058.5	5	8161.57	7	11426.2	0	0	5	8161.57	0	0	2	3264.63	2	3264.63	2	3264.63	hypothetical protein
NT01SS0533	ssl2923	13	13388.9	19	19568.3	11	11329	31	31927.3	19	19568.3	10	10299.1	11	11329	8	8239.3	8	8239.3	similar to virulence-associated protein VapC
NT01SS1737	slr0272	3	796.129	7	1857.63	3	796.129	2	530.753	4	1061.51	0	0	0	0	0	0	2	530.753	unknown protein
NT01SS0026	sll1204	17	3436.25	13	2627.72	8	1617.06	4	808.53	4	808.53	0	0	8	1617.06	0	0	1	202.132	similar to macrolide efflux protein
NT01SS3724	slr1454	23	7183.36	31	9681.92	19	5934.08	18	5621.76	7	2186.24	8	2498.56	12	3747.84	6	1873.92	9	2810.88	sulfate transport system permease protein
NT01SS0154	slr0242	69	37076.9	26	13971	77	41375.6	47	25255.3	57	30628.7	41	22031.2	43	23105.9	33	17732.4	34	18269.8	bacterioferritin comigratory protein homolog
NT01SS1309	sll0864	12	5435.35	17	7700.08	4	1811.78	2	905.892	5	2264.73	2	905.892	3	1358.84	4	1811.78	3	1358.84	hypothetical protein
NT01SS2994	sll0454	129	33614.9	79	20585.8	126	32833.1	99	25797.5	121	31530.2	72	18761.8	59	15374.2	90	23452.2	46	11986.7	phenylalanyl-tRNA synthetase alpha chain
NT01SS2265	slr1682	27	17175.3	11	6997.35	9	5725.1	11	6997.35	14	8905.72	8	5088.98	5	3180.61	10	6361.23	5	3180.61	putative transposase [ISY391b: 1970517 - 1970880, join 1972064 - 1973077]
NT01SS2463	slr0395	18	5023.32	14	3907.02	4	1116.29	4	1116.29	8	2232.59	2	558.146	2	558.146	8	2232.59	4	1116.29	nitrate assimilation transcriptional activator, LysR family protein
NT01SS3881	slr1651	5	589.323	22	2593.02	2	235.729	2	235.729	10	1178.65	3	353.594	6	707.188	5	589.323	2	235.729	ABC transporter ATP-binding protein
NT01SS3881	slr1651	5	589.323	22	2593.02	2	235.729	2	235.729	10	1178.65	3	353.594	6	707.188	5	589.323	2	235.729	ABC transporter ATP-binding protein
NT01SS3969	slr1186	7	4064.35	11	6386.84	2	1161.24	6	3483.73	4	2322.49	5	2903.11	6	3483.73	8	4644.98	2	1161.24	hypothetical protein
NT01SS3722	ssr2439	13	11476.2	10	8827.82	10	8827.82	4	3531.13	9	7945.04	9	7945.04	0	0	10	8827.82	2	1765.56	hypothetical protein
NT01SS3773	slr0667	21	10441.2	26	12927.2	16	7955.19	11	5469.19	15	7457.99	13	6463.59	7	3480.39	2	994.399	4	1988.8	unknown protein
NT01SS0663	sll1937	13	8091.11	8	4979.15	5	3111.97	2	1244.79	4	2489.57	13	8091.11	7	4356.75	20	12447.9	3	1867.18	ferric uptake regulation protein
NT01SS1936	slr0808	15	6976.83	8	3720.98	6	2790.73	6	2790.73	5	2325.61	7	3255.85	7	3255.85	7	3255.85	2	930.244	16S rRNA processing protein RimM homolog
NT01SS2027	ssl3573	9	8195.94	2	1821.32	4	3642.64	9	8195.94	1	910.66	12	10927.9	4	3642.64	7	6374.62	4	3642.64	hypothetical protein
NT01SS1723	sll0248	5	2529.61	3	1517.77	7	3541.45	4	2023.69	1	505.922	2	1011.84	1	505.922	1	505.922	4	2023.69	flavodoxin
NT01SS0606	slr1764	28	13457.5	15	7209.39	12	5767.51	9	4325.63	9	4325.63	1	480.626	4	1922.5	2	961.252	4	1922.5	similar to tellurium resistance protein TerE
NT01SS1099	slr1536	47	8264.42	33	5802.68	37	6506.03	12	2110.07	18	3165.1	14	2461.74	13	2285.9	27	4747.65	11	1934.23	ATP-dependent DNA helicase RecQ
NT01SS3458	ssl0511	28	36702.3	23	30148.4	15	19662	15	19662	19	24905.2	14	18351.2	4	5243.19	4	5243.19	5	6553.99	hypothetical protein
NT01SS2664	slr0180	7	1786.4	6	1531.2	7	1786.4	7	1786.4	0	0	4	1020.8	0	0	4	1020.8	2	510.399	putative transposase [ISY203f: 2326926 - 2328099]
NT01SS3473	slr0795	26	8149.74	15	4701.78	9	2821.07	10	3134.52	2	626.903	3	940.355	5	1567.26	5	1567.26	2	626.903	cation efflux system protein involved in nickel and cobalt tolerance
NT01SS1728	slr0267	19	5870.5	14	4325.63	10	3089.74	6	1853.84	12	3707.69	13	4016.66	4	1235.9	4	1235.9	4	1235.9	hypothetical protein
NT01SS1009	slr1210	21	12704.7	12	7259.8	26	15729.6	8	4839.87	6	3629.9	6	3629.9	4	2419.93	8	4839.87	6	3629.9	unknown protein
NT01SS1306	slr0890	47	30803.8	20	13108	8	5243.19	19	12452.6	12	7864.79	5	3277	10	6553.99	16	10486.4	6	3932.39	unknown protein
NT01SS1264	slr1369	207	59495.4	205	58920.6	209	60070.3	144	41388.1	154	44262.3	129	37076.9	85	24430.5	119	34202.7	78	22418.6	phosphatidate cytidylyltransferase
NT01SS1619	slr2062	273	58897.7	145	31282.6	178	38402.1	155	33440.1	136	29341	111	23947.4	110	23731.7	78	16827.9	53	11434.3	putative transposase [ISY052a: 1420842 - 1422331]
NT01SS1345	slr1860	123	16757.6	67	9128.11	65	8855.63	52	7084.5	40	5449.62	28	3814.73	39	5313.38	37	5040.9	23	3133.53	carbon metabolisms regulatory protein IcfG
NT01SS2018	slr1957	566	457628	349	282177	316	255495	186	150387	244	197281	169	136642	124	100258	121	97832.1	98	79235.9	hypothetical protein
NT01SS3933	sll0445	116	20232.8	94	16395.5	166	28953.8	78	13604.8	79	13779.2	73	12732.7	64	11162.9	79	13779.2	57	9941.98	unknown protein
NT01SS1177	slr1235	108	31780.2	79	23246.6	91	26777.7	26	7650.78	58	17067.1	79	23246.6	34	10004.9	39	11476.2	27	7945.04	hypothetical protein
NT01SS1195	sll1127	137	42942.9	56	17553.3	132	41375.6	56	17553.3	65	20374.4	51	15986	41	12851.5	51	15986	45	14105.3	1,4-dihydroxy-2-naphthoate synthase
NT01SS2498	slr0147	563	166234	429	126669	982	289950	246	72635.2	488	144089	399	117811	181	53443	420	124011	344	101571	hypothetical protein
NT01SS3584	sll0031	70	15292.6	52	11360.3	73	15948	34	7427.86	53	11578.7	37	8083.25	15	3277	36	7864.79	29	6335.52	hypothetical protein
NT01SS1448	slr1807	30	9906.03	17	5613.42	32	10566.4	3	990.603	22	7264.42	27	8915.43	15	4953.02	25	8255.03	19	6273.82	hypothetical protein
NT01SS2434	sll0265	21	6015.78	16	4583.45	20	5729.32	9	2578.19	8	2291.73	11	3151.12	7	2005.26	8	2291.73	9	2578.19	unknown protein
NT01SS0482	sll0643	45	18807.1	20	8358.71	33	13791.9	28	11702.2	27	11284.3	8	3343.48	13	5433.16	5	2089.68	9	3761.42	urease accessory protein G
NT01SS0349	sll1187	134	39701	68	20146.8	82	24294.7	28	8295.74	41	12147.3	66	19554.2	40	11851.1	37	10962.2	35	10369.7	prolipoprotein diacylglyceryl transferase
NT01SS1369	sll1771	245	83120	46	15606.2	68	23070	64	21713	78	26462.7	30	10178	51	17302.5	54	18320.3	25	8481.63	protein serin-threonin phosphatase
NT01SS0275	sll1673	44	8403	26	4965.41	32	6111.27	19	3628.57	16	3055.64	15	2864.66	18	3437.59	9	1718.79	8	1527.82	two-component response regulator
NT01SS3326	slr0509	33	13858.8	12	5039.57	24	10079.1	32	13438.9	30	12598.9	24	10079.1	22	9239.22	7	2939.75	8	3359.72	hypothetical protein
NT01SS3401	sll0094	45	8444.84	18	3377.94	28	5254.57	15	2814.95	14	2627.28	11	2064.29	16	3002.61	10	1876.63	16	3002.61	two-component sensor histidine kinase
NT01SS1928	sll1217	50	19140	9	3445.19	7	2679.6	18	6890.39	26	9952.79	17	6507.59	10	3827.99	20	7655.99	8	3062.4	unknown protein
NT01SS1999	sll1249	30	5049.38	21	3534.56	33	5554.32	26	4376.13	41	6900.82	31	5217.69	22	3702.88	21	3534.56	15	2524.69	pantothenate synthetase/cytidylate kinase
NT01SS1759	slr2088	521	72464.8	1429	198757	2128	295979	301	41865.5	576	80114.6	1049	145903	416	57860.6	912	126848	835	116138	acetohydroxy acid synthase
NT01SS2044	ssr3341	42	45994.1	30	32852.9	86	94178.4	12	13141.2	21	22997	18	19711.7	15	16426.5	18	19711.7	14	15331.4	hypothetical protein
NT01SS2749	sll0756	40	17046.8	8	3409.37	20	8523.42	14	5966.39	15	6392.56	16	6818.73	9	3835.54	8	3409.37	7	2983.2	unknown protein
NT01SS0712	sll1830	317	76391.4	189	45545.7	377	90850.4	272	65547.2	465	112057	267	64342.3	193	46509.6	160	38557.2	124	29881.8	unknown protein
NT01SS0051	slr1495	45	7078.31	41	6449.13	43	6763.72	24	3775.1	47	7392.9	43	6763.72	24	3775.1	38	5977.24	34	5348.06	hypothetical protein
NT01SS0707	slr1917	7	1998.64	13	3711.76	19	5424.89	2	571.041	10	2855.2	10	2855.2	6	1713.12	20	5710.41	20	5710.41	hypothetical protein
NT01SS2297	sll0921	110	42674.4	53	20561.3	80	31035.9	20	7758.98	42	16293.9	39	15130	34	13190.3	27	10474.6	31	12026.4	two-component response regulator NarL subfamily
NT01SS2297	sll0921	110	42674.4	53	20561.3	80	31035.9	20	7758.98	42	16293.9	39	15130	34	13190.3	27	10474.6	31	12026.4	two-component response regulator NarL subfamily
NT01SS0714	slr1920	22	5157.94	22	5157.94	34	7971.36	7	1641.16	8	1875.61	7	1641.16	9	2110.07	4	937.807	6	1406.71	unknown protein
NT01SS1659	sll1612	3	596.639	11	2187.68	5	994.399	6	1193.28	8	1591.04	5	994.399	4	795.519	8	1591.04	6	1193.28	folylpolyglutamate synthase
NT01SS0328	slr1298	90	10299.1	93	10642.4	118	13503.3	47	5378.43	52	5950.61	82	9383.65	17	1945.39	46	5264	72	8239.3	unknown protein
NT01SS0313	sll1653	20	7239.55	22	7963.51	17	6153.62	4	1447.91	4	1447.91	9	3257.8	9	3257.8	8	2895.82	6	2171.87	2-phytyl-1,4-benzoquinone methyltransferase
NT01SS0559	slr1047	62	11388.1	22	4040.93	23	4224.61	18	3306.22	27	4959.33	22	4040.93	16	2938.86	21	3857.25	12	2204.14	hypothetical protein
NT01SS0844	ssr3409	6	5296.69	15	13241.7	13	11476.2	5	4413.91	11	9710.61	14	12359	4	3531.13	14	12359	6	5296.69	hypothetical protein
NT01SS0867	slr2026	46	13722.7	17	5071.43	22	6563.03	26	7756.31	16	4773.11	19	5668.07	11	3281.52	15	4474.79	6	1789.92	dihydropteroate synthase
NT01SS1526	sll0851	1630	298130	6640	1.21447e+06	12728	2.32798e+06	933	170648	2705	494750	5742	1.05022e+06	1857	339649	5085	930057	5346	977794	photosystem II CP43 protein
NT01SS2598	sll0947	1634	736259	842	379394	737	332083	976	439773	856	385702	493	222139	484	218084	399	179784	282	127065	light repressed protein A homolog
NT01SS2210	ssl2148	15	13108	13	11360.3	14	12234.1	7	6117.06	9	7864.79	9	7864.79	8	6990.92	23	20098.9	11	9612.52	hypothetical protein
NT01SS0497	slr1590	59	17244.1	50	14613.6	75	21920.4	17	4968.63	44	12860	65	18997.7	30	8768.18	60	17536.4	33	9644.99	hypothetical protein
NT01SS1469	slr1819	20	5088.98	17	4325.63	37	9414.61	11	2798.94	12	3053.39	22	5597.88	13	3307.84	27	6870.12	11	2798.94	hypothetical protein
NT01SS0924	sll1823	965	188029	625	121780	1123	218815	444	86512.7	698	136004	701	136589	494	96255.1	523	101906	434	84564.2	adenylosuccinate synthetase
NT01SS0593	slr1753	394	19477.7	482	23828.1	1014	50127.9	129	6377.22	130	6426.66	300	14830.7	154	7613.12	374	18489	321	15868.9	hypothetical protein
NT01SS0146	slr0236	121	46941.9	87	33751.6	172	66727.3	38	14742.1	79	30648	103	39958.8	36	13966.2	71	27544.4	76	29484.1	similar to glutathione S-transferase
NT01SS2571	slr1939	43	5552.31	74	9555.13	124	16011.3	24	3098.96	52	6714.42	70	9038.64	27	3486.33	59	7618.28	51	6585.29	unknown protein
NT01SS3564	sll0045	38	4559.61	35	4199.64	11	1319.89	14	1679.86	34	4079.65	19	2279.81	12	1439.88	22	2639.78	10	1199.9	sucrose phosphate synthase
NT01SS2037	sll1893	10	3302.01	6	1981.21	17	5613.42	2	660.402	10	3302.01	7	2311.41	4	1320.8	7	2311.41	5	1651.01	cyclase
NT01SS1968	sll0803	24	12976.9	16	8651.27	24	12976.9	15	8110.56	16	8651.27	26	14058.3	16	8651.27	17	9191.97	20	10814.1	hypothetical protein
NT01SS2100	slr1472	51	26420	16	8288.64	36	18649.4	5	2590.2	7	3626.28	14	7252.56	12	6216.48	10	5180.4	14	7252.56	hypothetical protein
NT01SS2836	sll0007	52	23430.5	19	8561.15	17	7659.98	50	22529.3	38	17122.3	21	9462.32	28	12616.4	31	13968.2	13	5857.63	hypothetical protein
NT01SS0444	slr1085	57	11575.6	42	8529.42	75	15231.1	16	3249.3	37	7514.01	40	8123.26	32	6498.6	53	10763.3	26	5280.12	probable glycosyltransferase
NT01SS1283	sll0872	297	155723	130	68161.5	202	105912	129	67637.2	140	73404.7	87	45615.8	93	48761.7	109	57150.8	75	39323.9	unknown protein
NT01SS2450	slr0291	78	46537.9	18	10739.5	19	11336.1	25	14916	28	16705.9	14	8352.95	18	10739.5	27	16109.3	8	4773.11	hypothetical protein
NT01SS0854	slr2016	20	10882.1	14	7617.47	20	10882.1	6	3264.63	11	5985.15	6	3264.63	3	1632.31	8	4352.84	4	2176.42	type 4 pilin-like protein, essential for motility
NT01SS1234	sll1348	7	1947.23	6	1669.05	12	3338.11	2	556.352	2	556.352	8	2225.41	1	278.176	3	834.527	4	1112.7	hypothetical protein
NT01SS2972	sml0002	12	25953.8	6	12976.9	11	23791	2	4325.63	2	4325.63	5	10814.1	6	12976.9	2	4325.63	4	8651.27	photosystem II PsbX protein
NT01SS2724	slr0771	28	21628.2	11	8496.78	11	8496.78	11	8496.78	11	8496.78	3	2317.3	8	6179.48	8	6179.48	4	3089.74	hypothetical protein
NT01SS1541	sll0839	6	2569.68	13	5567.65	23	9850.45	4	1713.12	11	4711.09	11	4711.09	4	1713.12	16	6852.49	8	3426.24	hypothetical protein
NT01SS2157	sll1167	34	6609.96	24	4665.85	15	2916.16	24	4665.85	26	5054.67	23	4471.44	30	5832.32	12	2332.93	12	2332.93	unknown protein
NT01SS0975	sll1792	35	21174.4	12	7259.8	8	4839.87	15	9074.76	7	4234.89	9	5444.85	6	3629.9	2	1209.97	4	2419.93	putative transposase [ISY802a: 852462 - 853369]
NT01SS1169	slr1230	16	4806.26	8	2403.13	6	1802.35	6	1802.35	0	0	5	1501.96	0	0	4	1201.56	4	1201.56	hypothetical protein
NT01SS3676	slr0553	17	7280.77	9	3854.53	13	5567.65	6	2569.68	2	856.561	18	7709.05	2	856.561	2	856.561	4	1713.12	hypothetical protein
NT01SS4013	slr0607	35	23291.9	29	19299	21	13975.1	14	9316.75	9	5989.34	11	7320.3	7	4658.37	6	3992.89	14	9316.75	hypothetical protein
NT01SS3405	slr0114	23	3893.92	28	4740.42	10	1693.01	6	1015.8	11	1862.31	6	1015.8	13	2200.91	18	3047.41	7	1185.11	putative PP2C-type protein phosphatase
NT01SS3281	sll0086	58	12639.1	34	7409.15	33	7191.23	18	3922.49	14	3050.82	11	2397.08	15	3268.74	11	2397.08	14	3050.82	putative arsenical pump-driving ATPase
NT01SS1742	sll0240	7	2765.25	7	2765.25	16	6320.56	8	3160.28	20	7900.7	8	3160.28	2	790.07	11	4345.39	7	2765.25	ABC transporter ATP-binding protein
NT01SS3639	sll0494	89	23546.3	27	7143.25	37	9788.9	26	6878.68	26	6878.68	24	6349.55	25	6614.12	20	5291.3	14	3703.91	unknown protein
NT01SS3166	ssr1527	18	16744.4	27	25116.6	13	12093.2	11	10232.7	10	9302.44	9	8372.19	11	10232.7	24	22325.9	7	6511.71	probable molybdopterin [MPT] converting factor, subunit 1
NT01SS2394	slr0442	1084	153235	811	114643	2712	383370	406	57392.4	523	73931.6	611	86371.3	449	63470.9	894	126376	834	117895	unknown protein
NT01SS0376	sll0933	109	59307.4	123	66924.9	243	132217	41	22308.3	105	57131	132	71821.8	80	43528.4	134	72910.1	79	42984.3	hypothetical protein
NT01SS3845	slr0749	3273	907551	2331	646349	4281	1.18705e+06	2734	758095	4847	1.344e+06	2705	750054	1511	418976	1607	445596	1515	420086	light-independent protochlorophyllide reductase iron protein subunit ChlL
NT01SS3845	slr0749	3273	907551	2331	646349	4281	1.18705e+06	2734	758095	4847	1.344e+06	2705	750054	1511	418976	1607	445596	1515	420086	light-independent protochlorophyllide reductase iron protein subunit ChlL
NT01SS2056	sll1884	188	42465.8	78	17618.8	118	26654	35	7905.86	111	25072.9	70	15811.7	43	9712.91	32	7228.21	58	13101.1	hypothetical protein
NT01SS0414	slr1618	70	23114.1	46	15189.2	39	12877.8	57	18821.5	52	17170.5	31	10236.2	16	5283.22	43	14198.6	24	7924.83	unknown protein
NT01SS1101	slr1538	27	6163.17	21	4793.58	10	2282.66	6	1369.59	9	2054.39	5	1141.33	6	1369.59	17	3880.52	6	1369.59	cobalamin biosynthesis protein D
NT01SS3445	sll0281	9	1991.34	21	4646.46	12	2655.12	6	1327.56	4	885.04	1	221.26	4	885.04	8	1770.08	3	663.78	unknown protein
NT01SS3446	sll0280	45	10579	31	7287.75	27	6347.4	37	8698.29	21	4936.86	16	3761.42	12	2821.07	3	705.266	6	1410.53	unknown protein
NT01SS3398	slr0109	17	4610.39	21	5695.19	13	3525.59	7	1898.4	14	3796.79	8	2169.6	5	1356	6	1627.2	9	2440.8	unknown protein
NT01SS2492	slr0143	73	5298.18	54	3919.2	76	5515.91	42	3048.27	40	2903.11	62	4499.82	32	2322.49	54	3919.2	30	2177.33	WD-repeat protein, Hat protein, involved in the control of a high-affinity transport system for inorganic carbon
NT01SS3335	slr0514	8	2338.18	12	3507.27	3	876.818	0	0	2	584.545	0	0	2	584.545	2	584.545	3	876.818	unknown protein
NT01SS1572	slr1247	16	4095.27	17	4351.23	4	1023.82	2	511.909	6	1535.73	4	1023.82	2	511.909	8	2047.64	3	767.864	phosphate-binding periplasmic protein precursor (PBP)
NT01SS2565	slr1936	17	12256	9	6488.45	8	5767.51	6	4325.63	3	2162.82	1	720.939	6	4325.63	5	3604.69	3	2162.82	putative transposase [ISY100r: 2235489 - 2236434]
NT01SS0793	slr1398	26	8961.47	21	7238.11	13	4480.74	11	3791.39	10	3446.72	7	2412.7	8	2757.38	5	1723.36	6	2068.03	unknown protein
NT01SS0689	slr1907	7	3364.38	7	3364.38	13	6248.14	2	961.252	7	3364.38	7	3364.38	0	0	5	2403.13	3	1441.88	hypothetical protein
NT01SS3728	slr1457	22	4734.52	19	4088.91	24	5164.94	16	3443.29	15	3228.08	8	1721.65	2	430.411	22	4734.52	9	1936.85	chromate transport protein
NT01SS3728	slr1457	22	4734.52	19	4088.91	24	5164.94	16	3443.29	15	3228.08	8	1721.65	2	430.411	22	4734.52	9	1936.85	chromate transport protein
NT01SS0801	sll1583	2220	341133	2110	324230	3926	603284	945	145212	1608	247091	1750	268912	1092	167801	1308	200992	1347	206985	unknown protein
NT01SS2864	slr0226	1080	193444	1833	328318	2460	440624	389	69675.8	728	130396	1131	202579	703	125918	1015	181802	976	174817	unknown protein
NT01SS0336	slr1299	61	11623.9	30	5716.7	29	5526.14	32	6097.81	43	8193.93	21	4001.69	19	3620.57	16	3048.9	17	3239.46	UDP-glucose dehydrogenase
NT01SS1092	sll1713	457	107144	250	58612.9	385	90263.9	191	44780.3	258	60488.5	207	48531.5	150	35167.8	191	44780.3	158	37043.4	histidinol-phosphate aminotransferase
NT01SS3365	sll0590	206	31542.7	178	27255.3	201	30777.1	200	30624	165	25264.8	113	17302.5	141	21589.9	100	15312	89	13627.7	unknown protein
NT01SS1462	sll1696	475	151637	35	11173.2	59	18834.9	76	24261.9	47	15004	31	9896.28	34	10854	14	4469.29	25	7980.87	hypothetical protein
NT01SS2233	ssr1951	38	55720	26	38124.2	80	117305	8	11730.5	23	33725.3	41	60119	34	49854.8	23	33725.3	25	36657.9	hypothetical protein
NT01SS0070	slr1119	196	72463.6	34	12570.2	59	21813	56	20703.9	65	24031.3	39	14418.8	26	9612.52	10	3697.12	11	4066.84	hypothetical protein
NT01SS1466	slr1818	84	35975.6	47	20129.2	90	38545.3	24	10278.7	63	26981.7	62	26553.4	34	14561.5	56	23983.7	41	17559.5	hypothetical protein
NT01SS3570	sll0040	158	70823.8	155	69479.1	282	126407	85	38101.4	141	63203.6	169	75754.6	89	39894.4	149	66789.6	111	49756	positive phototaxis protein, homologous to chemotaxis protein CheW
NT01SS0478	sll0646	31	3542.79	47	5371.33	71	8114.13	34	3885.64	33	3771.36	35	3999.93	25	2857.09	52	5942.75	35	3999.93	guanylyl cyclase
NT01SS2734	ssl1426	4627	5.88668e+06	1847	2.34984e+06	4315	5.48974e+06	3388	4.31037e+06	3289	4.18441e+06	2155	2.74169e+06	1805	2.2964e+06	1746	2.22134e+06	1709	2.17427e+06	50S ribosomal protein L35
NT01SS3270	slr0847	29	15680.4	25	13517.6	22	11895.5	14	7569.86	11	5947.75	14	7569.86	10	5407.04	21	11354.8	8	4325.63	phosphopantetheine adenylyltransferase
NT01SS3650	ssr1558	24	22325.9	19	17674.6	28	26046.8	17	15814.1	21	19535.1	20	18604.9	20	18604.9	28	26046.8	13	12093.2	hypothetical protein
NT01SS1381	slr1876	108	59135.2	107	58587.7	202	110605	46	25187.2	66	36138.2	93	50922	39	21354.4	85	46541.6	83	45446.5	hypothetical protein
NT01SS3559	sll0737	108	10801.6	107	10701.6	93	9301.36	66	6600.97	54	5400.79	98	9801.44	64	6400.94	92	9201.35	64	6400.94	hypothetical protein
NT01SS0998	slr1202	36	10416.2	33	9548.22	32	9258.88	21	6076.14	29	8390.86	41	11862.9	10	2893.4	26	7522.84	23	6654.82	permease protein of sugar ABC transporter
NT01SS1429	sll2006	107	77788.7	59	42892.8	104	75607.7	25	18174.9	58	42165.8	41	29806.9	36	26171.9	36	26171.9	33	23990.9	hypothetical protein
NT01SS0612	sll1639	73	22555.1	69	21319.2	99	30588.4	46	14212.8	65	20083.3	68	21010.2	43	13285.9	76	23482	43	13285.9	urease accessory protein D
NT01SS0819	sll1574	38	31610.4	19	15805.2	36	29946.7	17	14141.5	10	8318.53	17	14141.5	15	12477.8	9	7486.67	10	8318.53	a part of spkA: serine/threonine protein kinase, regulates cellular motility ( disrupted by frameshift mutation)
NT01SS1481	sll1631	33	17198.3	11	5732.77	19	9902.05	17	8859.73	23	11986.7	8	4169.29	14	7296.25	10	5211.61	5	2605.8	putative cytidine and deoxycytidylate deaminase
NT01SS3343	slr0521	30	7678.64	13	3327.41	19	4863.14	15	3839.32	25	6398.87	15	3839.32	18	4607.18	11	2815.5	5	1279.77	unknown protein
NT01SS3890	smr0004	1906	4.02178e+06	1703	3.59344e+06	2485	5.24351e+06	676	1.4264e+06	685	1.44539e+06	844	1.7809e+06	684	1.44328e+06	757	1.59732e+06	750	1.58255e+06	photosystem I subunit VIII
NT01SS1943	sll0815	188	56278.1	79	23648.8	119	35622.9	71	21254	97	29037.1	49	14668.2	44	13171.5	60	17961.1	47	14069.5	unknown protein
NT01SS0143	slr0743	34	6077.34	53	9473.5	105	18768.2	16	2859.92	32	5719.85	38	6792.32	8	1429.96	37	6613.57	47	8401.02	similar to N utilization substance protein
NT01SS3196	sll0555	173	48435.9	199	55715.3	438	122630	172	48155.9	322	90152.4	297	83153	179	50115.8	221	61874.8	195	54595.4	methionine aminopeptidase
NT01SS3234	ssr1399	351	421749	94	112947	262	314810	66	79303.3	107	128567	67	80504.8	61	73295.5	61	73295.5	74	88915.8	30S ribosomal protein S18
NT01SS1052	sll1739	111	26674.7	69	16581.6	61	14659.1	50	12015.6	71	17062.2	44	10573.8	49	11775.3	53	12736.6	34	8170.64	unknown protein
NT01SS0507	sll1515	995	573867	380	219165	187	107852	233	134383	569	328171	103	59405.4	86	49600.6	101	58251.9	182	104969	glutamine synthetase inactivating factor IF17
NT01SS2077	slr1983	88	12604.5	63	9023.67	47	6731.95	52	7448.11	72	10312.8	36	5156.38	54	7734.58	44	6302.25	24	3437.59	two-component hybrid sensor and regulator
NT01SS0717	ssl1911	218	285754	49	64229.1	29	38013.1	37	48499.5	46	60296.7	23	30148.4	23	30148.4	15	19662	19	24905.2	glutamine synthetase inactivating factor IF7
NT01SS1127	ssr2611	80	104864	19	24905.2	34	44567.1	26	34080.8	28	36702.3	24	31459.2	25	32770	40	52431.9	26	34080.8	hypothetical protein
NT01SS2542	sll1864	385	37008.2	263	25280.9	225	21628.2	111	10669.9	150	14418.8	136	13073	90	8651.27	121	11631.1	125	12015.6	probable chloride channel protein
NT01SS2542	sll1864	385	37008.2	263	25280.9	225	21628.2	111	10669.9	150	14418.8	136	13073	90	8651.27	121	11631.1	125	12015.6	probable chloride channel protein
NT01SS1452	sll1699	132	18069.1	79	10814.1	97	13278.1	81	11087.9	73	9992.76	91	12456.7	119	16289.6	105	14373.1	37	5064.82	oligopeptide-binding protein of oligopeptide ABC transporter
NT01SS2831	sll0010	95	64714.2	48	32697.7	93	63351.8	39	26566.9	38	25885.7	12	8174.43	28	19073.7	25	17030.1	16	10899.2	unknown protein
NT01SS1226	sll1353	200	17319.9	123	10651.7	185	16020.9	137	11864.1	122	10565.1	106	9179.52	122	10565.1	117	10132.1	84	7274.34	two-component sensor histidine kinase
NT01SS2914	slr0050	168	44446.9	144	38097.3	361	95507.9	57	15080.2	146	38626.5	208	55029.5	96	25398.2	178	47092.5	149	39420.1	hypothetical protein YCF56
NT01SS2251	ssr2799	381	374561	241	236927	391	384392	163	160245	208	204485	183	179907	121	118955	162	159262	141	138617	50S ribosomal protein L27
NT01SS0230	sll1036	34	10039	33	9743.75	23	6791.1	33	9743.75	25	7381.63	28	8267.42	15	4428.98	15	4428.98	20	5905.3	hypothetical protein
NT01SS3350	slr0523	79	28358.9	44	15794.8	68	24410.2	49	17589.7	53	19025.6	97	34820.5	64	22974.3	49	17589.7	40	14359	similar to dethiobiotin synthetase
NT01SS1461	slr1816	271	32653.1	105	12651.6	71	8554.87	76	9157.33	61	7349.96	39	4699.16	39	4699.16	41	4940.14	42	5060.63	hypothetical protein
NT01SS2845	slr0214	36	7328.13	27	5496.1	18	3664.07	11	2239.15	6	1221.36	25	5088.98	11	2239.15	12	2442.71	11	2239.15	cytosine-specific methyltransferase(5'-CGATCG-3')
NT01SS0552	slr1042	89	52024.5	31	18120.9	43	25135.4	57	33319.1	77	45010	58	33903.6	45	26304.5	58	33903.6	22	12860	two-component response regulator CheY subfamily
NT01SS1182	sll1131	72	43558.8	30	18149.5	30	18149.5	26	15729.6	17	10284.7	19	11494.7	23	13914.6	23	13914.6	15	9074.76	unknown protein
NT01SS3572	sll0038	316	67836.2	482	103472	851	182686	239	51306.5	396	85010	532	114205	255	54741.3	470	100896	400	85868.7	positive phototaxis protein, two-component response regulator PatA subfamily
NT01SS3181	slr0917	1490	294301	867	171248	967	190999	278	54909.9	264	52144.6	194	38318.4	341	67353.5	264	52144.6	132	26072.3	7-keto-8-aminopelargonic acid synthetase
NT01SS1115	slr1547	47	11994.4	23	5869.59	43	10973.6	15	3827.99	8	2041.6	18	4593.59	18	4593.59	16	4083.19	17	4338.39	hypothetical protein
NT01SS2850	sll0209	151	38309.1	57	14461.1	83	21057.3	124	31459.2	128	32474	87	22072.1	84	21311	70	17759.2	61	15475.9	hypothetical protein
NT01SS2232	slr1173	312	55884	335	60003.6	660	118216	182	32599	259	46390.9	355	63585.9	238	42629.4	320	57316.9	298	53376.3	hypothetical protein
NT01SS0418	slr1064	94	22098.3	68	15986	57	13400.1	66	15515.9	58	13635.1	30	7052.66	62	14575.5	47	11049.2	31	7287.75	probable glycosyltransferase
NT01SS0939	sll1815	116	51729.2	141	62877.8	173	77147.9	59	26310.6	116	51729.2	93	41472.6	48	21405.2	141	62877.8	84	37459.1	adenylate kinase
NT01SS2305	slr0938	143	26894.2	89	16738.3	129	24261.2	83	15609.9	90	16926.4	105	19747.5	71	13353	95	17866.7	65	12224.6	probable UDP-N-acetylmuramyl tripeptide synthetase
NT01SS2244	slr1674	692	511682	261	192990	594	439218	204	150843	480	354924	333	246228	297	219609	127	93906.9	215	158976	hypothetical protein
NT01SS0041	slr1491	21	5343.43	19	4834.53	11	2798.94	6	1526.69	19	4834.53	10	2544.49	9	2290.04	8	2035.59	4	1017.8	iron(III) dicitrate transport system substrate-binding protein
NT01SS3978	slr0586	14	4694.49	14	4694.49	5	1676.6	8	2682.56	4	1341.28	4	1341.28	10	3353.2	8	2682.56	4	1341.28	hypothetical protein
NT01SS3470	sll0797	8	2945.11	7	2576.97	5	1840.7	0	0	6	2208.83	4	1472.56	7	2576.97	5	1840.7	4	1472.56	redox-responsive and/or Ni(II)-responsive regulator, two-component response regulator OmpR subfamily
NT01SS2020	sll1900	98	40372.6	33	13594.8	47	19362.4	24	9887.16	22	9063.23	12	4943.58	19	7827.34	16	6591.44	8	3295.72	acetyltransferase
NT01SS2767	slr0344	7	1277.61	23	4197.87	9	1642.65	4	730.065	0	0	6	1095.1	3	547.549	5	912.581	4	730.065	probable glycosyltransferase
NT01SS3395	sll0099	14	2843.14	15	3046.22	9	1827.73	4	812.326	12	2436.98	11	2233.9	2	406.163	5	1015.41	4	812.326	precorrin-6y C5, 15-methyltransferase (decarboxylating)
NT01SS1529	sll0848	39	7514.46	26	5009.64	36	6936.43	18	3468.21	34	6551.07	30	5780.36	23	4431.61	12	2312.14	16	3082.86	chromosomal replication initiator protein DnaA
NT01SS2443	sll0260	27	5202.32	27	5202.32	23	4431.61	21	4046.25	35	6743.75	29	5587.68	18	3468.21	29	5587.68	10	1926.79	hypothetical protein
NT01SS1089	sll1715	17	9308.33	12	6570.58	2	1095.1	15	8213.23	8	4380.39	7	3832.84	5	2737.74	16	8760.78	4	2190.19	hypothetical protein
NT01SS3204	slr0569	58	10075.8	19	3300.68	40	6948.81	29	5037.89	18	3126.96	22	3821.85	33	5732.77	11	1910.92	12	2084.64	unknown protein
NT01SS0892	sll1082	11	3564.19	12	3888.21	3	972.053	2	648.035	6	1944.11	4	1296.07	2	648.035	6	1944.11	4	1296.07	ABC transport system ATP-binding protein
NT01SS0892	sll1082	11	3564.19	12	3888.21	3	972.053	2	648.035	6	1944.11	4	1296.07	2	648.035	6	1944.11	4	1296.07	ABC transport system ATP-binding protein
NT01SS3796	slr1565	14	10624.4	14	10624.4	8	6071.06	2	1517.77	6	4553.3	6	4553.3	0	0	5	3794.42	2	1517.77	hypothetical protein
NT01SS3489	sll0785	8	1906.62	11	2621.6	4	953.308	10	2383.27	1	238.327	4	953.308	11	2621.6	6	1429.96	2	476.654	unknown protein
NT01SS3642	sll0901	14	6842.81	7	3421.41	8	3910.18	4	1955.09	13	6354.04	21	10264.2	6	2932.63	16	7820.35	4	1955.09	phosphoribosylaminoimidazole carboxylase
NT01SS0214	slr1095	4	1565.84	13	5088.98	2	782.92	5	1957.3	0	0	0	0	0	0	2	782.92	2	782.92	hypothetical protein
NT01SS1475	slr1820	33	5814.5	15	2642.95	28	4933.51	16	2819.15	12	2114.36	32	5638.3	6	1057.18	14	2466.76	6	1057.18	hypothetical protein
NT01SS1688	sll1595	22	3344.95	22	3344.95	10	1520.43	6	912.26	3	456.13	2	304.087	11	1672.48	6	912.26	2	304.087	circadian clock protein KaiC homolog
NT01SS0114	sll0708	28	8499.49	6	1821.32	10	3035.53	14	4249.75	6	1821.32	12	3642.64	5	1517.77	7	2124.87	2	607.106	dimethyladenosine transferase
NT01SS0114	sll0708	28	8499.49	6	1821.32	10	3035.53	14	4249.75	6	1821.32	12	3642.64	5	1517.77	7	2124.87	2	607.106	dimethyladenosine transferase
NT01SS0131	ssl1326	8	7285.28	4	3642.64	0	0	2	1821.32	2	1821.32	2	1821.32	4	3642.64	0	0	2	1821.32	unknown protein
NT01SS2712	slr0384	35	7278.71	28	5822.97	12	2495.56	8	1663.71	14	2911.48	13	2703.52	12	2495.56	23	4783.15	10	2079.63	sulfoquinovosyldiacylglycerol biosynthesis protein SqdX
NT01SS3836	slr1586	29	15205.3	13	6816.15	9	4718.87	24	12583.7	20	10486.4	18	9437.75	13	6816.15	11	5767.51	6	3145.92	putative transposase [ISY508c(partial copy): 3405449 - 3406337]
NT01SS2364	slr1635	8	2041.6	10	2552	1	255.2	0	0	3	765.599	8	2041.6	4	1020.8	0	0	2	510.399	putative transposase [ISY203e: 2048410 - 2049583]
NT01SS3356	sll0594	17	7003.41	11	4531.62	2	823.93	4	1647.86	9	3707.69	7	2883.76	0	0	0	0	4	1647.86	transcriptional regulator
NT01SS1606	sll1957	17	14006.8	7	5767.51	6	4943.58	6	4943.58	10	8239.3	6	4943.58	2	1647.86	4	3295.72	2	1647.86	transcriptional regulator
NT01SS2499	slr0148	329	152207	340	157296	583	269716	139	64306.2	229	105943	226	104555	102	47188.7	294	136015	261	120748	hypothetical protein
NT01SS2730	slr0774	62	11151.3	51	9172.86	75	13489.5	48	8633.28	72	12949.9	70	12590.2	54	9712.44	72	12949.9	45	8093.7	protein-export membrane protein SecD
NT01SS0431	slr1077	147	32861.4	66	14754.1	141	31520.1	24	5365.13	26	5812.22	30	6706.41	30	6706.41	62	13859.9	52	11624.4	probable glycosyltransferase
NT01SS0426	slr1072	159	42852.1	97	26142.5	107	28837.6	80	21560.8	51	13745	42	11319.4	56	15092.6	82	22099.8	48	12936.5	GDP-D-mannose dehydratase
NT01SS1282	slr0881	137	113964	69	57397.8	123	102318	50	41592.6	88	73203	53	44088.2	30	24955.6	48	39928.9	53	44088.2	unknown protein
NT01SS0462	sll0654	72	4417.67	82	5031.23	47	2883.76	14	858.991	31	1902.05	23	1411.2	19	1165.77	32	1963.41	32	1963.41	alkaline phosphatase
NT01SS0524	slr1601	206	141441	113	77586.8	198	135948	111	76213.5	187	128396	99	67974.2	92	63168	108	74153.7	73	50122.4	hypothetical protein
NT01SS2504	slr0152	37	5064.82	17	2327.08	36	4927.94	16	2190.19	10	1368.87	19	2600.86	13	1779.53	14	1916.42	13	1779.53	serine/threonine protein kinase
NT01SS1430	sll2005	1579	126602	1187	95172	1801	144402	915	73363.4	814	65265.4	895	71759.8	698	55964.6	953	76410.2	739	59252	DNA gyrase B subunit [Contains: Ssp gyrB intein]
NT01SS0402	slr0984	85	20370	53	12701.3	76	18213.2	50	11982.4	43	10304.8	60	14378.8	42	10065.2	62	14858.1	46	11023.8	CDP-glucose 4,6-dehydratase
NT01SS0132	slr0734	15	3479.06	17	3942.94	11	2551.31	16	3711	9	2087.44	16	3711	8	1855.5	12	2783.25	11	2551.31	hypothetical protein
NT01SS3140	slr0209	88	20410.5	30	6958.12	20	4638.75	27	6262.31	54	12524.6	14	3247.12	23	5334.56	14	3247.12	11	2551.31	unknown protein
NT01SS1136	sll1454	130	15729.6	80	9679.74	95	11494.7	76	9195.75	117	14156.6	68	8227.78	73	8832.76	65	7864.79	42	5081.86	ferredoxin-nitrate reductase
NT01SS0657	slr2041	44	20800.9	40	18909.9	53	25055.6	18	8509.44	62	29310.3	51	24110.1	40	18909.9	48	22691.8	29	13709.7	probable two-component response regulator
NT01SS3707	sll1338	2157	992595	5558	2.55765e+06	9666	4.44804e+06	1225	563713	2664	1.2259e+06	3403	1.56597e+06	1987	914365	3893	1.79146e+06	3302	1.51949e+06	unknown protein
NT01SS1189	ssr2060	50	48062.6	15	14418.8	18	17302.5	16	15380	32	30760.1	18	17302.5	6	5767.51	13	12496.3	9	8651.27	unknown protein
NT01SS1559	sll1161	36	9269.22	23	5922	16	4119.65	19	4892.09	25	6436.95	21	5407.04	6	1544.87	15	3862.17	9	2317.3	probable adenylate cyclase
NT01SS0432	ssr1765	65	66156.8	40	40711.8	64	65139	33	33587.3	32	32569.5	37	37658.5	27	27480.5	20	20355.9	25	25444.9	hypothetical protein
NT01SS1464	sll1694	11619	5.94787e+06	1648	843627	2226	1.13951e+06	3936	2.01488e+06	4133	2.11572e+06	1872	958294	2646	1.35451e+06	2094	1.07194e+06	1135	581017	pilin polypeptide PilA1
NT01SS2859	slr0224	68	25357.2	37	13797.3	31	11559.9	29	10814.1	19	7085.09	26	9695.39	23	8576.69	12	4474.79	16	5966.39	similar to sterol C5-desaturase
NT01SS0137	slr0738	209	34704.7	230	38191.8	323	53634.5	125	20756.4	216	35867.1	201	33376.3	126	20922.5	118	19594	149	24741.6	anthranilate synthetase alpha-subunit
NT01SS2725	slr0772	1426	242371	720	122375	1205	204809	915	155519	1166	198180	1083	184073	739	125605	715	121526	578	98240.3	light-independent protochlorophyllide reductase subunit ChlB
NT01SS2141	sll1174	34	10696.1	22	6921.01	18	5662.65	4	1258.37	12	3775.1	8	2516.73	9	2831.32	6	1887.55	7	2202.14	unknown protein
NT01SS0060	slr1501	116	41298.2	14	4984.27	6	2136.12	26	9256.5	55	19581.1	5	1780.1	15	5340.29	17	6052.33	7	2492.13	probable acetyltransferase
NT01SS3378	slr0625	39	6913.92	19	3368.32	24	4254.72	13	2304.64	31	5495.68	10	1772.8	15	2659.2	16	2836.48	14	2481.92	hypothetical protein
NT01SS1373	sll1769	63	51417.9	41	33462.4	69	56314.9	53	43256.3	33	26933.2	31	25300.9	20	16323.1	29	23668.6	31	25300.9	hypothetical protein
NT01SS1709	sll0254	159	21129.8	109	14485.2	89	11827.4	73	9701.11	71	9435.33	81	10764.2	66	8770.87	58	7707.73	43	5714.35	probable phytoene dehydrogenase Rieske iron-sulfur component
NT01SS3872	slr0757	36	29381.7	15	12242.4	32	26117	5	4080.79	16	13058.5	21	17139.3	8	6529.26	18	14690.8	12	9793.89	circadian clock protein KaiB homolog
NT01SS2260	sll1563	70	6442.43	40	3681.39	28	2576.97	25	2300.87	16	1472.56	8	736.278	24	2208.83	12	1104.42	12	1104.42	unknown protein
NT01SS2082	sll1868	21	2856.55	31	4216.81	15	2040.39	15	2040.39	10	1360.26	14	1904.37	13	1768.34	20	2720.52	10	1360.26	DNA primase
NT01SS2888	sll0409	4	1078.04	5	1347.55	6	1617.06	0	0	5	1347.55	6	1617.06	8	2156.08	10	2695.1	5	1347.55	similar to O-succinylbenzoate-CoA synthase
NT01SS1374	ssl3383	27	25668.6	18	17112.4	24	22816.5	17	16161.7	16	15211	20	19013.8	8	7605.51	15	14260.3	15	14260.3	unknown protein
NT01SS3176	slr0909	165	31651	53	10166.7	78	14962.3	63	12084.9	58	11125.8	50	9591.21	45	8632.08	59	11317.6	40	7672.96	unknown protein
NT01SS2980	slr0487	11	5802.68	2	1055.03	4	2110.07	1	527.516	6	3165.1	5	2637.58	9	4747.65	4	2110.07	5	2637.58	hypothetical protein
NT01SS0741	slr1033	21	3209.83	17	2598.44	11	1681.34	2	305.698	6	917.095	5	764.246	7	1069.94	8	1222.79	5	764.246	unknown protein
NT01SS3043	slr0646	122	21672.6	61	10836.3	102	18119.7	62	11013.9	123	21850.2	62	11013.9	55	9770.43	59	10481	63	11191.6	probable D-alanyl-D-alanine carboxypeptidase
NT01SS3794	slr1564	349	116575	326	108892	274	91523.1	146	48767.8	229	76491.9	176	58788.5	165	55114.3	203	67807.2	172	57452.4	group 3 RNA polymerase sigma factor
NT01SS1780	slr2098	53	3633.26	61	4181.67	47	3221.95	21	1439.59	58	3976.02	76	5209.96	46	3153.39	62	4250.23	33	2262.22	two-component hybrid sensor and regulator
NT01SS2837	sll0006	117	25496.2	95	20702	97	21137.9	68	14818.3	130	28329.1	102	22227.4	73	15907.9	79	17215.4	62	13510.8	putative aminotransferase
NT01SS3399	sll0096	32	6165.71	32	6165.71	20	3853.57	15	2890.18	11	2119.46	19	3660.89	18	3468.21	16	3082.86	13	2504.82	hypothetical protein
NT01SS2545	slr1928	1019	452084	849	376663	881	390860	297	131765	550	244010	484	214729	343	152174	344	152617	330	146406	type 4 pilin-like protein
NT01SS3437	sll0283	219	45874.8	136	28488.4	97	20319	127	26603.2	128	26812.6	104	21785.3	79	16548.4	76	15920	58	12149.5	hypothetical protein
NT01SS3007	sll0681	42	11111.7	37	9788.9	53	14021.9	25	6614.12	27	7143.25	46	12170	28	7407.81	56	14815.6	32	8466.07	phosphate transport system permease protein PstC homolog
NT01SS0584	sll1004	13	2847.25	14	3066.27	12	2628.23	10	2190.19	5	1095.1	17	3723.33	4	876.078	8	1752.16	8	1752.16	hypothetical protein
NT01SS0453	slr1090	46	10784.8	53	12425.9	67	15708.3	10	2344.52	26	6095.74	43	10081.4	37	8674.71	49	11488.1	32	7502.45	GTP-binding protein
NT01SS1118	ssl2823	50	56916.2	11	12521.6	29	33011.4	24	27319.8	15	17074.9	14	15936.5	29	33011.4	21	23904.8	11	12521.6	hypothetical protein
NT01SS3285	slr0078	12	7985.79	20	13309.6	27	17968	17	11313.2	16	10647.7	28	18633.5	12	7985.79	22	14640.6	11	7320.3	putative 6-pyruvoyl tetrahydrobiopterin synthase
NT01SS3891	slr1656	80	17837.7	64	14270.1	80	17837.7	49	10925.6	73	16276.9	70	15608	41	9141.8	61	13601.2	57	12709.3	UDP-N-acetylglucosamine--N-acetylmuramyl-(pentapeptide) pyrophosphoryl -undecaprenol N-acetylglucosamine transferase
NT01SS1460	slr1815	123	59447.3	72	34798.4	51	24648.9	50	24165.6	38	18365.8	27	13049.4	48	23198.9	30	14499.3	23	11116.2	hypothetical protein
NT01SS1782	slr2100	40	9327.51	28	6529.26	49	11426.2	27	6296.07	33	7695.2	21	4896.94	18	4197.38	19	4430.57	26	6062.88	two-component response regulator
NT01SS0994	slr1199	586	86365.3	533	78554.1	914	134706	159	23433.6	200	29476.2	262	38613.8	158	23286.2	263	38761.2	236	34781.9	DNA mismatch repair protein MutL
NT01SS2102	sll1383	163	47640.4	102	29811.8	189	55239.5	87	25427.7	135	39456.8	135	39456.8	74	21628.2	87	25427.7	79	23089.5	probable myo-inositol-1(or 4)-monophosphatase
NT01SS2019	slr1958	509	219079	250	107603	305	131275	168	72309.1	187	80486.9	134	57675.1	147	63270.5	100	43041.1	103	44332.4	unknown protein
NT01SS3672	slr0549	163	41597.5	100	25520	247	63034.3	57	14546.4	148	37769.5	163	41597.5	65	16588	122	31134.4	140	35727.9	aspartate beta-semialdehyde dehydrogenese
NT01SS2513	ssl0259	56	65469.1	20	23381.8	18	21043.6	31	36241.8	22	25720	14	16367.3	27	31565.4	27	31565.4	6	7014.54	hypothetical protein
NT01SS2325	sll0911	18	12071.5	12	8047.69	13	8718.33	7	4694.49	3	2011.92	7	4694.49	3	2011.92	4	2682.56	3	2011.92	unknown protein
NT01SS2576	sll1845	17	9191.97	3	1622.11	2	1081.41	2	1081.41	8	4325.63	4	2162.82	3	1622.11	2	1081.41	6	3244.23	hypothetical protein
NT01SS3070	ssr0692	378	628881	35	58229.7	24	39928.9	23	38265.2	39	64884.5	32	53238.6	25	41592.6	18	29946.7	15	24955.6	hypothetical protein
NT01SS3485	slr0800	20	12099.7	5	3024.92	9	5444.85	3	1814.95	5	3024.92	3	1814.95	2	1209.97	3	1814.95	3	1814.95	putative transposase [ISY802c: 3066278 - 3067184]
NT01SS1851	slr2108	38	8837.32	18	4186.1	42	9767.56	10	2325.61	18	4186.1	12	2790.73	12	2790.73	27	6279.15	6	1395.37	probable polysaccharide ABC transporter ATP binding subunit
NT01SS3523	sll0671	1	227.067	8	1816.54	2	454.135	4	908.27	4	908.27	0	0	2	454.135	0	0	3	681.202	probable cation transporter
NT01SS1586	sll1147	7	4388.32	8	5015.23	20	12538.1	2	1253.81	11	6895.94	8	5015.23	3	1880.71	8	5015.23	3	1880.71	glutathione S-transferase
NT01SS2661	sll0162	20	8873.09	4	1774.62	10	4436.55	5	2218.27	17	7542.13	6	2661.93	10	4436.55	11	4880.2	6	2661.93	hypothetical protein
NT01SS1864	slr2118	17	3485.11	5	1025.03	11	2255.07	4	820.025	2	410.013	2	410.013	4	820.025	4	820.025	3	615.019	unknown protein
NT01SS3118	slr0199	30	8509.44	25	7091.2	7	1985.54	18	5105.67	30	8509.44	12	3403.78	5	1418.24	6	1701.89	6	1701.89	hypothetical protein
NT01SS3518	slr0703	11	3632.21	25	8255.03	3	990.603	2	660.402	8	2641.61	0	0	2	660.402	0	0	3	990.603	putative transposase [ISY523i: 3096320 - 3097190]
NT01SS2823	sll0012	11	3632.21	15	4953.02	10	3302.01	1	330.201	3	990.603	2	660.402	6	1981.21	2	660.402	3	990.603	putative transposase [ISY523f: 2482725 - 2483595]
NT01SS3139	ssr0330	57	64884.5	9	10244.9	11	12521.6	11	12521.6	30	34149.7	9	10244.9	11	12521.6	18	20489.8	6	6829.95	ferredoxin-thioredoxin reductase, variable chain
NT01SS0544	ssr2711	20	16478.6	9	7415.37	5	4119.65	4	3295.72	10	8239.3	1	823.93	4	3295.72	2	1647.86	3	2471.79	hypothetical protein
NT01SS3706	slr1426	36	12764.2	56	19855.4	98	34746.9	12	4254.72	48	17018.9	53	18791.7	30	10636.8	39	13827.8	42	14891.5	recombination protein RecR
NT01SS1327	slr1409	32	8466.07	16	4233.04	39	10318	18	4762.17	3	793.694	17	4497.6	14	3703.91	30	7936.94	18	4762.17	periplasmic WD-repeat protein
NT01SS1933	sml0008	403	711523	270	476702	285	503186	98	173025	82	144776	105	185384	82	144776	106	187150	86	151839	photosystem I subunit IX
NT01SS2224	slr1169	18	5581.46	37	11473	64	19845.2	6	1860.49	23	7131.87	37	11473	10	3100.81	21	6511.71	31	9612.52	unknown protein
NT01SS1812	slr1509	47	9137.29	30	5832.32	31	6026.73	18	3499.39	26	5054.67	23	4471.44	25	4860.26	19	3693.8	28	5443.49	membrane subunit of a Ktr-like ion transport system
NT01SS0909	slr1149	122	17532.5	56	8047.69	86	12359	50	7185.44	66	9484.78	34	4886.1	27	3880.14	59	8478.82	28	4023.85	ATP-binding protein of ABC transporter
NT01SS2521	slr0161	698	163205	761	177936	857	200382	442	103348	509	119013	612	143097	399	93293.4	541	126496	405	94696.3	twitching motility protein PilT
NT01SS2238	sll1566	60	10218	36	6130.82	56	9536.83	27	4598.11	48	8174.43	51	8685.33	24	4087.21	35	5960.52	26	4427.81	glucosylglycerolphosphate synthase
NT01SS2745	slr0779	92	38450.1	40	16717.4	85	35524.5	41	17135.4	48	20060.9	52	21732.7	40	16717.4	53	22150.6	26	10866.3	hypothetical protein
NT01SS0232	sll1035	143	57010.7	88	35083.5	140	55814.6	75	29900.7	107	42658.3	114	45449.1	71	28306	82	32691.4	52	20731.1	uracil phosphoribosyltransferase
NT01SS1617	sll1954	34	14073.8	25	10348.4	10	4139.36	18	7450.85	23	9520.53	19	7864.79	16	6622.98	26	10762.3	13	5381.17	unknown protein
NT01SS3607	slr0531	57	16492.4	25	7233.5	24	6944.16	22	6365.48	39	11284.3	18	5208.12	16	4629.44	15	4340.1	10	2893.4	glucosylglycerol transport system permease protein
NT01SS0823	slr1706	18	4526.83	19	4778.32	9	2263.41	3	754.471	18	4526.83	13	3269.37	9	2263.41	9	2263.41	10	2514.9	dihydroflavonol 4-reductase
NT01SS2432	sll0267	123	6739.11	122	6684.32	129	7067.85	63	3451.74	69	3780.48	82	4492.74	48	2629.9	77	4218.79	74	4054.43	unknown protein
NT01SS2703	slr0378	45	5444.85	53	6412.83	96	11615.7	22	2661.93	32	3871.9	63	7622.8	23	2782.93	35	4234.89	42	5081.86	similar to 7-beta-(4-carbaxybutanamido)cephalosporanic acid acylase
NT01SS3169	slr0904	18	3053.39	33	5597.88	13	2205.23	22	3731.92	20	3392.65	24	4071.18	29	4919.35	23	3901.55	14	2374.86	competence protein ComM homolog
NT01SS2398	ssr0756	28	23748.6	11	9329.8	17	14418.8	6	5088.98	4	3392.65	12	10178	3	2544.49	6	5088.98	7	5937.14	hypothetical protein
NT01SS1796	slr1503	53	13852.5	32	8363.76	15	3920.51	13	3397.78	29	7579.66	20	5227.35	10	2613.68	14	3659.15	14	3659.15	hypothetical protein
NT01SS0350	sll1186	93	36079.3	72	27932.3	87	33751.6	50	19397.5	49	19009.5	53	20561.3	37	14354.1	58	22501.1	57	22113.1	hypothetical protein
NT01SS0159	slr0245	10	2836.48	34	9644.04	60	17018.9	10	2836.48	38	10778.6	27	7658.5	17	4822.02	29	8225.8	25	7091.2	Histone deacetylase family protein
NT01SS2578	slr1942	163	27868.7	102	17439.3	102	17439.3	90	15387.6	122	20858.8	113	19320	86	14703.7	141	24107.3	72	12310.1	circadian clock protein KaiC homolog
NT01SS3603	sll0514	72	11223.3	56	8729.21	85	13249.7	52	8105.69	124	19329	98	15276.1	62	9664.48	55	8573.33	51	7949.81	hypothetical protein
NT01SS3352	sll0597	41	9433.56	24	5522.09	39	8973.39	15	3451.3	37	8513.22	45	10353.9	20	4601.74	50	11504.3	22	5061.91	hypothetical protein
NT01SS1378	slr1875	18	7310.93	11	4467.79	23	9341.74	0	0	15	6092.44	16	6498.6	5	2030.81	11	4467.79	11	4467.79	hypothetical protein
NT01SS2067	sll1876	25	4631.3	31	5742.81	15	2778.78	17	3149.28	14	2593.53	22	4075.54	15	2778.78	8	1482.02	11	2037.77	coproporphyrinogen III oxidase, anaerobic (oxygen-independent)
NT01SS3576	slr0033	13	10711.1	36	29661.5	50	41196.5	18	14830.7	45	37076.9	22	18126.5	14	11535	28	23070	26	21422.2	glutamyl-tRNA(Gln) amidotransferase subunit C
NT01SS0165	sll0225	107	18044.6	49	8263.39	84	14165.8	58	9781.16	46	7757.47	36	6071.06	32	5396.5	29	4890.58	26	4384.66	unknown protein
NT01SS0311	sll1654	60	32646.3	83	45160.7	138	75086.5	39	21220.1	74	40263.8	91	49513.5	35	19043.7	50	27205.2	90	48969.4	hypothetical protein
NT01SS2250	slr1678	834	577213	292	202094	665	460247	189	130807	239	165412	309	213859	183	126655	246	170257	237	164028	50S ribosomal protein L21
NT01SS3537	slr0712	49	13124.2	26	6963.87	48	12856.4	19	5088.98	18	4821.14	17	4553.3	17	4553.3	31	8303.07	19	5088.98	hypothetical protein
NT01SS0540	sll1502	854	47635	794	44288.2	1436	80098.1	439	24486.8	885	49364.1	831	46352.1	501	27945.1	677	37762.1	704	39268.2	NADH-dependent glutamate synthase large subunit
NT01SS0539	sll1503	168	28554.3	67	11387.7	59	10028	51	8668.26	67	11387.7	60	10198	61	10367.9	35	5948.81	31	5268.94	unknown protein
NT01SS0984	sll1120	90	6483.05	102	7347.45	108	7779.66	41	2953.39	58	4177.96	51	3673.73	69	4970.34	83	5978.81	55	3961.86	chromosome segregation protein SMC1
NT01SS0218	slr1099	14	5851.1	14	5851.1	11	4597.29	0	0	6	2507.61	0	0	2	835.871	4	1671.74	4	1671.74	3-octaprenyl-4-hydroxybenzoate carboxy-lyase
NT01SS0043	slr1493	8	4614.01	11	6344.26	6	3460.51	5	2883.76	2	1153.5	2	1153.5	3	1730.25	4	2307	4	2307	hypothetical protein
NT01SS2910	sll0400	23	12059.3	26	13632.3	30	15729.6	15	7864.79	34	17826.9	26	13632.3	20	10486.4	21	11010.7	16	8389.11	hypothetical protein
NT01SS1456	slr1811	47	25413.1	33	17843.2	19	10273.4	22	11895.5	25	13517.6	12	6488.45	6	3244.23	9	4866.34	12	6488.45	hypothetical protein
NT01SS0790	slr1395	63	15181.9	14	3373.75	44	10603.2	18	4337.68	27	6506.52	21	5060.63	9	2168.84	31	7470.45	16	3855.72	hypothetical protein
NT01SS1128	slr1550	133	22517	61	10327.3	149	25225.8	76	12866.9	114	19300.3	100	16930.1	75	12697.6	82	13882.7	84	14221.3	lysyl-tRNA synthetase
NT01SS2338	slr0960	0	0	4	2354.09	8	4708.17	9	5296.69	13	7650.78	6	3531.13	3	1765.56	4	2354.09	4	2354.09	unknown protein
NT01SS2489	slr0407	14	4469.29	9	2873.11	2	638.47	10	3192.35	11	3511.58	6	1915.41	10	3192.35	7	2234.64	4	1276.94	hypothetical protein
NT01SS1696	sll1592	33	12576.7	28	10671.2	18	6860.04	13	4954.47	9	3430.02	15	5716.7	15	5716.7	11	4192.24	4	1524.45	two-component response regulator NarL subfamily
NT01SS3510	slr0702	9	1734.11	20	3853.57	4	770.714	3	578.036	5	963.393	1	192.679	2	385.357	2	385.357	4	770.714	unknown protein
NT01SS3928	slr0449	26	9411.42	14	5067.69	9	3257.8	13	4705.71	10	3619.78	12	4343.73	10	3619.78	4	1447.91	4	1447.91	probable transcriptional regulator
NT01SS3984	slr0590	38	13755.2	8	2895.82	4	1447.91	9	3257.8	8	2895.82	11	3981.75	1	361.978	7	2533.84	4	1447.91	hypothetical protein
NT01SS2365	slr1636	31	12956	13	5433.16	11	4597.29	9	3761.42	8	3343.48	15	6269.03	12	5015.23	9	3761.42	8	3343.48	unknown protein
NT01SS3931	sll0447	31	9969.86	19	6110.56	33	10613.1	11	3537.69	7	2251.26	5	1608.04	6	1929.65	7	2251.26	8	2572.87	unknown protein
NT01SS3730	sll1366	25	2079.63	40	3327.41	22	1830.08	12	998.223	24	1996.45	20	1663.71	8	665.482	22	1830.08	12	998.223	putative SNF2 helicase
NT01SS0515	sll1512	21	13261.1	15	9472.19	11	6946.27	8	5051.83	14	8840.71	3	1894.44	17	10735.1	11	6946.27	8	5051.83	hypothetical protein
NT01SS1212	sll1359	306	38988	199	25355	407	51856.6	138	17582.8	265	33764.2	217	27648.4	132	16818.4	167	21277.8	151	19239.2	unknown protein
NT01SS3673	slr0550	22	6302.25	88	25209	228	65314.2	18	5156.38	74	21198.5	186	53282.6	46	13177.4	180	51563.8	188	53855.6	dihydrodipicolinate synthase
NT01SS1321	sll1315	74	18135.8	67	16420.3	70	17155.5	42	10293.3	37	9067.9	40	9803.14	34	8332.67	35	8577.74	33	8087.59	unknown protein
NT01SS3983	slr0589	143	66872	50	23381.8	98	45828.3	67	31331.6	76	35540.3	57	26655.3	45	21043.6	63	29461.1	33	15432	hypothetical protein
NT01SS1522	sll0854	190	53195.5	77	21558.2	120	33597.2	110	30797.4	141	39476.7	71	19878.3	87	24357.9	91	25477.8	62	17358.5	hypothetical protein
NT01SS1270	sll0876	33	13466.6	49	19995.9	40	16323.1	35	14282.8	24	9793.89	20	8161.57	28	11426.2	22	8977.73	21	8569.65	Holliday junction DNA helicase RuvA
NT01SS1935	slr0807	58	14377.5	26	6445.07	57	14129.6	31	7684.51	35	8676.06	29	7188.73	16	3966.2	22	5453.52	21	5205.63	probable o-sialoglycoprotein endopeptidase
NT01SS2805	sll0019	109	23873.1	49	10732	43	9417.84	43	9417.84	43	9417.84	38	8322.74	33	7227.64	47	10293.9	38	8322.74	1-deoxy-d-xylulose 5-phosphate reductoisomerase
NT01SS2195	sll1101	182	148541	163	133034	355	289736	39	31830.1	82	66924.9	166	135482	75	61211.8	164	133850	141	115078	30S ribosomal protein S10
NT01SS2857	slr0222	100	7306.81	74	5407.04	37	2703.52	40	2922.73	33	2411.25	14	1022.95	37	2703.52	33	2411.25	30	2192.04	two-component hybrid sensor and regulator
NT01SS3814	slr1579	103	15827.4	236	36264.6	351	53936	62	9527.15	137	21051.9	212	32576.7	78	11985.8	197	30271.8	155	23817.9	hypothetical protein
NT01SS1924	slr1334	49	8633.65	31	5462.1	26	4581.12	23	4052.53	23	4052.53	24	4228.73	26	4581.12	32	5638.3	13	2290.56	phosphoglucomutase/phosphomannomutase
NT01SS2478	slr0402	50	22182.7	21	9316.75	26	11535	26	11535	44	19520.8	29	12866	31	13753.3	22	9760.4	13	5767.51	hypothetical protein
NT01SS2061	sll1879	42	6453.88	111	17056.7	177	27198.5	31	4763.58	80	12293.1	159	24432.5	58	8912.5	124	19054.3	100	15366.4	two-component response regulator
NT01SS0200	slr1413	81	14538.4	110	19743.6	255	45769.2	24	4307.69	98	17589.7	154	27641	74	13282	91	16333.3	118	21179.5	hypothetical protein
NT01SS1604	sll1958	45	10579	59	13870.2	69	16221.1	28	6582.49	42	9873.73	54	12694.8	28	6582.49	36	8463.2	35	8228.11	histidinol phosphate aminotransferase
NT01SS0204	slr1416	42	11535	42	11535	63	17302.5	13	3570.36	37	10161.8	38	10436.4	29	7964.66	31	8513.95	22	6042.16	similar to MorR protein
NT01SS0267	slr1784	55	13912.9	44	11130.3	37	9359.56	20	5059.22	46	11636.2	25	6324.03	36	9106.6	29	7335.87	22	5565.14	biliverdin reductase
NT01SS1382	sll1767	144	109279	88	66781.7	160	121421	31	23525.4	82	62228.4	78	59192.9	53	40220.8	95	72093.9	85	64505.1	30S ribosomal protein S6
NT01SS3993	slr0593	7	1392.16	20	3977.59	25	4971.99	2	397.759	7	1392.16	8	1591.04	6	1193.28	16	3182.08	9	1789.92	cAMP binding membrane protein
NT01SS2654	sll0170	995	135134	842	114354	1677	227758	419	56905.5	1176	159716	980	133096	552	74968.6	726	98600	806	109465	DnaK protein 2, heat shock protein 70, molecular chaperone
NT01SS0927	ssl3445	191	185662	102	99149.4	130	126367	18	17496.9	40	38882.1	87	84568.6	29	28189.5	81	78736.3	55	53462.9	50S ribosomal protein L31
NT01SS0501	slr1593	112	31873.1	43	12237	76	21628.2	37	10529.5	91	25896.9	51	14513.6	83	23620.2	62	17644	33	9391.18	hypothetical protein
NT01SS1105	slr1542	43	22963.2	39	20827.1	75	40052.2	17	9078.49	31	16554.9	41	21895.2	21	11214.6	24	12816.7	34	18157	2-C-methyl-D-erythritol 2,4-cyclodiphosphate synthase
NT01SS0059	sll1392	27	11450.2	15	6361.23	1	424.082	3	1272.25	7	2968.57	2	848.163	6	2544.49	4	1696.33	5	2120.41	transcriptional regulator
NT01SS0536	ssl2920	28	33182.9	7	8295.74	13	15406.4	16	18961.7	8	9480.84	7	8295.74	4	4740.42	10	11851.1	5	5925.53	hypothetical protein
NT01SS3520	slr0704	16	4891.18	12	3668.38	8	2445.59	10	3056.98	3	917.095	4	1222.79	12	3668.38	6	1834.19	5	1528.49	putative transposase [ISY100g: 3097363 - 3098309]
NT01SS0419	slr1065	73	17690.3	53	12843.6	34	8239.3	28	6785.31	37	8966.3	19	4604.32	10	2423.32	25	6058.31	15	3634.99	probable glycosyltransferase
NT01SS0231	ssl2009	34	29414.3	24	20763	18	15572.3	18	15572.3	26	22493.3	6	5190.76	14	12111.8	22	19032.8	5	4325.63	hypothetical protein
NT01SS1020	sll1971	24	5126.68	35	7476.4	39	8330.85	12	2563.34	25	5340.29	15	3204.17	13	2776.95	14	2990.56	15	3204.17	probable hexosyltransferase
NT01SS1020	sll1971	24	5126.68	35	7476.4	39	8330.85	12	2563.34	25	5340.29	15	3204.17	13	2776.95	14	2990.56	15	3204.17	probable hexosyltransferase
NT01SS3587	sll0030	8	2269.18	13	3687.43	11	3120.13	2	567.296	11	3120.13	4	1134.59	7	1985.54	2	567.296	5	1418.24	cmp operon transcriptional regulator, LysR family protein
NT01SS4016	slr0610	16	5243.19	8	2621.6	9	2949.3	5	1638.5	4	1310.8	4	1310.8	2	655.399	9	2949.3	5	1638.5	hypothetical protein
NT01SS2197	sll1099	2029	438836	4404	952505	6965	1.5064e+06	897	194005	1883	407258	3644	788130	1553	335885	4214	911411	3991	863180	elongation factor Tu
NT01SS0873	sll1910	254	28100	196	21683.5	362	40048.1	156	17258.3	243	26883.1	266	29427.6	127	14050	202	22347.3	145	16041.4	protein conferring resistance to acetazolamide Zam
NT01SS3268	sll0821	166	11246	165	11178.2	259	17546.4	32	2167.9	103	6977.92	78	5284.25	71	4810.02	112	7587.64	94	6368.2	phytochrome-like protein
NT01SS2371	sll1527	54	3996.31	55	4070.31	25	1850.14	60	4440.34	40	2960.23	32	2368.18	23	1702.13	23	1702.13	21	1554.12	unknown protein
NT01SS3583	sll0033	25	4308.4	45	7755.12	96	16544.3	17	2929.71	29	4997.74	74	12752.9	28	4825.41	58	9995.49	53	9133.81	carotene isomerase
NT01SS3808	slr1573	81	26050.3	24	7718.6	45	14472.4	25	8040.21	43	13829.2	33	10613.1	34	10934.7	24	7718.6	27	8683.43	hypothetical protein
NT01SS1051	slr1827	70	18240.6	29	7556.83	19	4951.03	22	5732.77	16	4169.29	16	4169.29	14	3648.12	14	3648.12	11	2866.38	hypothetical protein
NT01SS1041	sll1746	1008	676006	802	537854	1082	725633	247	165648	372	249478	432	289717	265	177720	415	278316	384	257526	50S ribosomal protein L12
NT01SS3526	slr0707	75	6573.91	59	5171.48	57	4996.17	32	2804.87	34	2980.17	46	4032	31	2717.22	36	3155.48	39	3418.43	DNA polymerase I
NT01SS1042	sll1745	7309	3.41795e+06	7997	3.73969e+06	8493	3.97163e+06	5978	2.79553e+06	6428	3.00596e+06	5869	2.74456e+06	3886	1.81723e+06	6204	2.90121e+06	5424	2.53646e+06	50S ribosomal protein L10
NT01SS2092	sll1387	96	32569.5	50	16963.3	71	24087.8	40	13570.6	61	20695.2	59	20016.7	68	23070	64	21713	41	13909.9	serine/threonine protein phosphatase PppA
NT01SS0807	slr1703	235	47170.5	119	23886.3	235	47170.5	149	29908.1	129	25893.6	139	27900.8	100	20072.5	119	23886.3	88	17663.8	seryl-tRNA synthetase
NT01SS1027	slr2072	75	12623.4	56	9425.51	91	15316.4	32	5386	53	8920.57	43	7237.44	51	8583.94	60	10098.8	47	7910.69	L-threonine deaminase
NT01SS2523	slr0163	113	32695.4	72	20832.5	101	29223.3	20	5786.8	42	12152.3	30	8680.2	33	9548.22	41	11862.9	59	17071.1	a part of pilC, pilin biogenesis protein, required for twitching motility
NT01SS1682	sll1600	29	8172.21	19	5354.2	25	7045.01	11	3099.8	6	1690.8	10	2818	8	2254.4	7	1972.6	6	1690.8	manganese transport system membrane protein MntB
NT01SS1168	slr1229	33	5721.28	26	4507.67	9	1560.35	14	2427.21	33	5721.28	16	2773.95	20	3467.44	11	1907.09	12	2080.47	sulfate permease
NT01SS3712	slr1429	45	13241.7	26	7650.78	23	6768	6	1765.56	14	4119.65	8	2354.09	22	6473.74	13	3825.39	12	3531.13	hypothetical protein
NT01SS3165	slr0902	34	8452.39	40	9943.99	24	5966.39	9	2237.4	11	2734.6	17	4226.19	16	3977.59	22	5469.19	18	4474.79	molybdenum cofactor biosynthesis protein C, fused to molybdopterin-guanine dinucleotide biosynthesis protein MobA
NT01SS1905	sll1231	29	6256.53	13	2804.65	12	2588.91	23	4962.07	21	4530.59	5	1078.71	9	1941.68	6	1294.45	6	1294.45	mannosyltransferase
NT01SS1940	ssl1520	38	41613.7	15	16426.5	11	12046.1	10	10951	19	20806.8	11	12046.1	2	2190.19	5	5475.49	6	6570.58	unknown protein
NT01SS0450	sll1022	153	54470.9	34	12104.7	48	17088.9	30	10680.6	81	28837.6	36	12816.7	45	16020.9	35	12460.7	37	13172.7	hypothetical protein
NT01SS3703	slr1425	113	82846.9	50	36657.9	79	57919.5	38	27860	92	67450.6	53	38857.4	48	35191.6	42	30792.6	44	32259	hypothetical protein
NT01SS2031	slr1963	604	164320	1120	304699	2725	741343	207	56314.9	825	224443	1158	315037	455	123784	948	257906	1126	306331	water-soluble carotenoid protein
NT01SS0732	sll0992	48	14991.4	33	10306.6	88	27484.2	15	4684.8	37	11555.8	53	16553	22	6871.04	46	14366.7	45	14054.4	putative esterase
NT01SS0417	slr1063	238	29840.6	119	14920.3	137	17177.2	172	21565.5	122	15296.4	77	9654.31	98	12287.3	102	12788.8	84	10532	probable glycosyltransferase
NT01SS1087	sll1717	58	9800.26	40	6758.8	40	6758.8	33	5576.01	21	3548.37	29	4900.13	11	1858.67	23	3886.31	13	2196.61	unknown protein
NT01SS0602	sll1643	49	22429.2	67	30668.5	49	22429.2	30	13732.2	57	26091.1	57	26091.1	32	14647.6	50	22887	33	15105.4	hypothetical protein
NT01SS2816	slr0011	3119	1.94124e+06	4918	3.06093e+06	10243	6.37517e+06	1777	1.10599e+06	2965	1.8454e+06	3989	2.48273e+06	2141	1.33254e+06	4389	2.73168e+06	3733	2.32339e+06	possible Rubisco chaperonin
NT01SS1256	sll1271	82	12380.5	53	8002.04	73	11021.7	27	4076.51	51	7700.08	69	10417.8	46	6945.17	59	8907.94	40	6039.28	probable porin; major outer membrane protein
NT01SS2437	sll0262	714	171583	163	39171	284	68248.9	353	84830.5	414	99489.6	270	64884.5	174	41814.5	187	44938.5	161	38690.4	acyl-lipid desaturase (delta 6)
NT01SS0647	smr0007	160	346051	67	144909	90	194654	43	93001.1	35	75698.6	40	86512.7	33	71373	33	71373	34	73535.8	photosystem II PsbL protein
NT01SS0145	slr0744	270	23311.8	654	56466.4	1665	143756	128	11051.5	389	33586.3	667	57588.8	211	18217.7	664	57329.8	782	67517.9	translation initiation factor IF-2
NT01SS2858	sll0202	142	19315.7	104	14146.7	146	19859.8	126	17139.3	129	17547.4	103	14010.7	91	12378.4	135	18363.5	75	10202	glucose inhibited division protein
NT01SS2700	slr0374	900	153876	2738	468126	10042	1.71692e+06	308	52659.9	1365	233379	3603	616018	1092	186703	4802	821016	4662	797079	hypothetical protein
NT01SS3563	slr0022	14	9767.56	18	12558.3	3	2093.05	3	2093.05	11	7674.51	2	1395.37	4	2790.73	3	2093.05	7	4883.78	hypothetical protein
NT01SS0964	slr1896	24	14621.9	16	9747.91	18	10966.4	19	11575.6	22	13403.4	21	12794.1	8	4873.95	15	9138.66	14	8529.42	hypothetical protein
NT01SS3948	slr0457	11	3204.17	19	5534.48	11	3204.17	12	3495.46	6	1747.73	3	873.865	4	1165.15	2	582.577	7	2039.02	tRNA pseudouridine synthase B
NT01SS3605	slr0529	29	5754.28	22	4365.32	11	2182.66	10	1984.24	4	793.694	14	2777.93	9	1785.81	20	3968.47	7	1388.96	glucosylglycerol transport system substrate-binding protein
NT01SS2373	slr1641	1183	115383	409	39891.4	564	55009.2	591	57642.6	705	68761.5	380	37062.9	388	37843.2	250	24383.5	343	33454.2	ClpB protein
NT01SS1086	slr1844	96	8518.17	70	6211.17	88	7808.32	57	5057.66	43	3815.43	70	6211.17	34	3016.85	73	6477.36	44	3904.16	excinuclease ABC subunit A
NT01SS0878	slr2031	69	12540.7	38	6906.47	43	7815.22	18	3271.49	21	3816.74	19	3453.24	15	2726.24	13	2362.74	15	2726.24	putative PP2C-type protein phosphatase, gene required to recover from the nitrogen or sulfate starvation induced stationary phase
NT01SS2961	slr0469	162	69039.7	65	27701.1	98	41764.7	82	34946	98	41764.7	66	28127.3	56	23865.6	65	27701.1	62	26422.6	30S ribosomal protein S4
NT01SS2208	slr1162	124	34055.8	60	16478.6	55	15105.4	74	20323.6	48	13182.9	45	12359	47	12908.2	63	17302.5	31	8513.95	unknown protein
NT01SS0755	slr1039	42	15527.9	40	14788.5	46	17006.8	18	6654.82	41	15158.2	35	12939.9	29	10721.7	45	16637.1	24	8873.09	hypothetical protein
NT01SS1631	sll1909	85	23798	44	12319	47	13158.9	23	6439.45	29	8119.31	39	10919.1	25	6999.41	32	8959.24	32	8959.24	probable methyltransferase
NT01SS1038	slr2078	5	2218.27	22	9760.4	10	4436.55	3	1330.96	10	4436.55	6	2661.93	4	1774.62	4	1774.62	8	3549.24	hypothetical protein
NT01SS1612	slr2059	11	7049.18	32	20506.7	27	17302.5	4	2563.34	14	8971.68	30	19225	4	2563.34	33	21147.5	16	10253.4	iron-sulfur cluster binding protein homolog
NT01SS3299	slr0088	29	4620.38	8	1274.59	8	1274.59	11	1752.56	12	1911.88	9	1433.91	6	955.941	7	1115.26	8	1274.59	beta-carotene ketolase
NT01SS3994	sll0569	30	7310.93	18	4386.56	25	6092.44	10	2436.98	27	6579.84	25	6092.44	6	1462.19	19	4630.26	17	4142.86	RecA gene product
NT01SS2062	sll1878	243	56210.1	244	56441.4	339	78416.6	121	27989.4	175	40480.5	237	54822.2	99	22900.4	156	36085.5	140	32384.4	iron(III)-transport ATP-binding protein
NT01SS3704	sll1341	230	126738	109	60062.9	187	103044	191	105248	182	100289	156	85961.6	104	57307.8	163	89818.9	124	68328.5	bacterioferritin
NT01SS2974	slr0479	27	9692.29	11	3948.71	47	16871.8	13	4666.66	11	3948.71	25	8974.34	13	4666.66	33	11846.1	18	6461.53	hypothetical protein
NT01SS1082	slr1840	45	10465.2	30	6976.83	28	6511.71	25	5814.02	23	5348.9	7	1627.93	5	1162.8	19	4418.66	9	2093.05	hypothetical protein
NT01SS1703	ssr2912	12	12071.5	11	11065.6	8	8047.69	3	3017.88	8	8047.69	9	9053.65	2	2011.92	15	15089.4	9	9053.65	unknown protein
NT01SS3417	sll0290	64	7595.08	43	5102.94	86	10205.9	25	2966.83	60	7120.38	48	5696.31	24	2848.15	43	5102.94	36	4272.23	polyphosphate kinase
NT01SS3723	slr1453	24	7234.51	17	5124.44	14	4220.13	9	2712.94	11	3315.82	11	3315.82	14	4220.13	21	6330.2	9	2712.94	sulfate transport system permease protein
NT01SS1161	slr1223	22	5597.88	22	5597.88	11	2798.94	20	5088.98	25	6361.23	12	3053.39	11	2798.94	8	2035.59	9	2290.04	hypothetical protein
NT01SS3277	slr0074	205	36871.3	69	12410.3	97	17446.4	134	24101.2	126	22662.4	62	11151.3	53	9532.58	53	9532.58	70	12590.2	ABC transporter subunit
NT01SS1650	sll1902	19	4109.35	14	3027.94	25	5407.04	24	5190.76	6	1297.69	5	1081.41	11	2379.1	22	4758.2	20	4325.63	hypothetical protein
NT01SS2648	sll0175	38	6076.68	28	4477.55	18	2878.43	12	1918.95	18	2878.43	18	2878.43	3	479.738	26	4157.73	20	3198.25	hypothetical protein
NT01SS2285	ssr2831	132	152262	48	55368.1	49	56521.6	77	88819.7	51	58828.6	37	42679.6	37	42679.6	33	38065.6	31	35758.6	photosystem I subunit IV
NT01SS3057	slr0415	95	11757.8	114	14109.4	128	15842.1	34	4208.06	66	8168.58	84	10396.4	54	6683.38	91	11262.7	77	9530.01	Na+/H+ antiporter
NT01SS0598	slr1759	61	3607.16	43	2542.75	39	2306.22	17	1005.27	16	946.14	15	887.006	7	413.936	12	709.605	22	1300.94	two-component hybrid sensor and regulator
NT01SS2374	ssl2971	29	21443.3	21	15527.9	32	23661.6	15	11091.4	13	9612.52	15	11091.4	9	6654.82	11	8133.67	12	8873.09	hypothetical protein
NT01SS1294	slr0885	26	11715.3	22	9912.91	13	5857.63	20	9011.74	13	5857.63	20	9011.74	10	4505.87	22	9912.91	12	5407.04	hypothetical protein
NT01SS3768	ssr1114	18	17899.2	14	13921.6	15	14916	9	8949.59	9	8949.59	7	6960.79	5	4971.99	8	7955.19	12	11932.8	hypothetical protein
NT01SS3280	slr0077	63	12946.1	59	12124.1	43	8836.21	34	6986.77	50	10274.7	35	7192.27	42	8630.72	42	8630.72	26	5342.83	cysteine desulfurase
NT01SS3877	sll0721	68	4556.83	61	4087.74	9	603.109	35	2345.42	12	804.146	13	871.158	11	737.134	20	1340.24	13	871.158	unknown protein
NT01SS3874	sll0723	156	7616.24	113	5516.89	85	4149.87	74	3612.83	90	4393.98	69	3368.72	70	3417.54	42	2050.53	42	2050.53	unknown protein
NT01SS2737	sll0765	55	17054.5	25	7752.03	26	8062.11	24	7441.95	17	5271.38	13	4031.06	32	9922.6	21	6511.71	14	4341.14	hypothetical protein
NT01SS1019	slr1216	104	19390.8	91	16966.9	152	28340.4	41	7644.44	48	8949.59	55	10254.7	46	8576.69	58	10814.1	72	13424.4	Mg2+ transport protein
NT01SS0460	sll0656	100	4587.1	135	6192.58	71	3256.84	20	917.42	42	1926.58	46	2110.07	30	1376.13	39	1788.97	45	2064.19	unknown protein
NT01SS3598	sll0517	1285	811451	404	255118	461	291112	457	288586	403	254486	406	256381	337	212809	313	197653	197	124401	putative RNA binding protein
NT01SS1191	slr1238	108	29107.1	67	18057.2	57	15362.1	45	12127.9	76	20482.8	57	15362.1	45	12127.9	57	15362.1	47	12667	glutathione synthetase
NT01SS0470	slr0680	316	193887	125	76695.6	106	65037.9	103	63197.2	125	76695.6	117	71787.1	88	53993.7	96	58902.2	79	48471.6	hypothetical protein
NT01SS2760	slr0783	40	14240.8	23	8188.44	22	7832.42	33	11748.6	29	10324.6	29	10324.6	14	4984.27	24	8544.46	16	5696.31	triosephosphate isomerase
NT01SS1044	sll1744	2049	741692	2476	896257	2644	957069	1697	614276	1840	666039	1837	664953	1096	396728	2000	723955	1792	648664	50S ribosomal protein L1
NT01SS1459	slr1814	65	36279.5	32	17860.7	36	20093.3	30	16744.4	35	19535.1	17	9488.49	19	10604.8	30	16744.4	17	9488.49	hypothetical protein
NT01SS3157	slr0896	35	6553.99	29	5430.45	21	3932.39	18	3370.62	26	4868.68	20	3745.14	16	2996.11	12	2247.08	17	3183.37	multi-drug efflux transporter
NT01SS1746	sll0236	70	10833.4	44	6809.58	72	11143	32	4952.42	43	6654.82	32	4952.42	32	4952.42	36	5571.48	35	5416.71	unknown protein
NT01SS3522	sll0672	88	8047.69	60	5487.06	62	5669.96	50	4572.55	82	7498.98	52	4755.45	61	5578.51	61	5578.51	53	4846.9	cation-transporting p-type ATPase PacL
NT01SS0767	slr1384	80	17655.6	36	7945.04	51	11255.5	32	7062.26	28	6179.48	21	4634.61	26	5738.09	25	5517.39	19	4193.22	hypothetical protein
NT01SS0153	slr0241	169	51846.2	149	45710.6	145	44483.5	100	30678.3	114	34973.2	154	47244.5	60	18407	147	45097	105	32212.2	hypothetical protein
NT01SS0386	slr0974	186	90400.9	49	23815.3	70	34021.8	47	22843.2	50	24301.3	65	31591.7	75	36452	54	26245.4	44	21385.2	initiation factor IF-3
NT01SS0294	sll1667	92	29809.6	64	20737.1	80	25921.4	71	23005.2	81	26245.4	99	32077.7	72	23329.3	92	29809.6	70	22681.2	periplasmic protein, similar to mitochondrial outer membrane 72K protein
NT01SS1213	sll1358	476	104253	362	79285	548	120023	294	64391.7	510	111700	334	73152.5	184	40299.6	278	60887.4	230	50374.5	putative oxalate decarboxylase, periplasmic protein
NT01SS0124	slr0730	42	27319.8	44	28620.7	97	63095.7	21	13659.9	61	39678.7	76	49435.8	43	27970.3	47	30572.1	52	33824.5	hypothetical protein
NT01SS1277	slr0878	33	9484.78	37	10634.4	44	12646.4	9	2586.76	23	6610.6	30	8622.53	15	4311.26	23	6610.6	27	7760.27	hypothetical protein
NT01SS2683	slr0362	50	23131.7	39	18042.8	43	19893.3	17	7864.79	33	15266.9	33	15266.9	43	19893.3	36	16654.8	30	13879	hypothetical protein
NT01SS0997	slr1201	108	22733.3	63	13261.1	90	18944.4	43	9051.2	51	10735.1	74	15576.5	42	8840.71	98	20628.3	31	6525.29	urea transport system permease protein
NT01SS2341	sll1540	56	12142.1	54	11708.5	52	11274.8	10	2168.24	33	7155.18	32	6938.36	15	3252.36	25	5420.59	34	7372.01	dolichyl-phosphate-mannose synthase
NT01SS0389	sll0923	139	15885.4	91	10399.8	94	10742.7	36	4114.21	57	6514.16	60	6857.02	31	3542.79	59	6742.73	37	4228.49	unknown protein
NT01SS0921	sll1825	195	76334.7	86	33665.6	79	30925.3	75	29359.5	72	28185.1	87	34057	64	25053.4	41	16049.9	44	17224.2	hypothetical protein
NT01SS2057	sll1883	28	5740.18	52	10660.3	103	21115.7	9	1845.06	37	7585.23	78	15990.5	23	4715.15	109	22345.7	88	18040.6	arginine biosynthesis bifunctional protein ArgJ
NT01SS3932	sll0446	177	14271	103	8304.57	93	7498.3	61	4918.24	59	4756.99	57	4595.73	47	3789.46	64	5160.12	49	3950.72	unknown protein
NT01SS0913	sll1070	618	79679.3	2196	283132	4395	566652	354	45641.6	980	126352	2179	280941	734	94635.3	2390	308145	2234	288032	transketolase
NT01SS1055	sll1737	455	244492	160	85975.3	185	99409	208	111768	244	131112	133	71467	143	76840.4	107	57496	102	54809.3	hypothetical protein YCF60
NT01SS1093	sll1712	1014	645028	516	328239	670	426202	448	284983	595	378493	422	268444	307	195290	370	235365	382	242999	DNA binding protein HU
NT01SS2627	slr0331	1456	239472	1035	170229	1484	244078	851	139966	1055	173519	1128	185525	732	120394	1074	176644	921	151479	NADH dehydrogenase subunit 4 (involved in photosystem-1 cyclic electron flow)
NT01SS2627	slr0331	1456	239472	1035	170229	1484	244078	851	139966	1055	173519	1128	185525	732	120394	1074	176644	921	151479	NADH dehydrogenase subunit 4 (involved in photosystem-1 cyclic electron flow)
NT01SS1045	sll1743	584	355799	941	573299	1034	629958	493	300357	634	386261	684	416723	366	222983	804	489832	674	410631	50S ribosomal protein L11
NT01SS2359	slr1634	1323	811747	244	149710	325	199409	165	101238	193	118418	120	73627.8	142	87126.2	141	86512.7	113	69332.9	hypothetical protein
NT01SS3894	slr1657	128	40121.8	87	27270.3	227	71153.5	85	26643.4	154	48271.6	186	58302	105	32912.4	128	40121.8	116	36360.4	hypothetical protein
NT01SS1206	sll1362	287	25105.3	176	15395.6	234	20469.1	210	18369.7	217	18982.1	167	14608.3	139	12159	159	13908.5	119	10409.5	isoleucyl-tRNA synthetase
NT01SS3456	slr0318	103	43680.4	39	16539.2	49	20780	60	25444.9	96	40711.8	54	22900.4	39	16539.2	39	16539.2	33	13994.7	unknown protein
NT01SS2510	sll0146	32	7362.78	20	4601.74	8	1840.7	7	1610.61	11	2530.96	10	2300.87	6	1380.52	11	2530.96	6	1380.52	Integral membrane protein of the ABC-type, Nat permease for neutral amino acids
NT01SS3107	slr0192	21	15798	14	10532	17	12788.8	4	3009.14	10	7522.84	21	15798	13	9779.69	12	9027.41	19	14293.4	hypothetical protein
NT01SS1794	sll1428	1	295.265	6	1771.59	1	295.265	7	2066.86	6	1771.59	2	590.53	4	1181.06	5	1476.33	2	590.53	probable sodium-dependent transporter
NT01SS1556	sll1164	15	3707.69	10	2471.79	5	1235.9	6	1483.07	9	2224.61	10	2471.79	8	1977.43	3	741.537	7	1730.25	hypothetical protein
NT01SS2992	slr0495	14	4903.55	5	1751.27	3	1050.76	0	0	5	1751.27	8	2802.03	6	2101.52	4	1401.01	2	700.507	HetI protein homolog
NT01SS1848	ssr3571	41	40307	12	11797.2	16	15729.6	9	8847.89	9	8847.89	14	13763.4	9	8847.89	18	17695.8	7	6881.69	hypothetical protein
NT01SS3772	slr0666	39	12224.6	16	5015.23	14	4388.32	18	5642.13	10	3134.52	6	1880.71	19	5955.58	12	3761.42	6	1880.71	unknown protein
NT01SS3738	slr1464	39	12684.2	16	5203.77	21	6829.95	5	1626.18	4	1300.94	8	2601.88	10	3252.36	15	4878.53	6	1951.41	hypothetical protein
NT01SS3774	slr0668	19	9182.91	10	4833.11	5	2416.56	0	0	14	6766.35	2	966.622	0	0	6	2899.87	5	2416.56	unknown protein
NT01SS2663	slr0179	19	4591.45	15	3624.83	5	1208.28	6	1449.93	8	1933.24	2	483.311	2	483.311	0	0	4	966.622	hypothetical protein
NT01SS0033	sll1405	2	961.252	3	1441.88	5	2403.13	2	961.252	0	0	2	961.252	0	0	2	961.252	2	961.252	biopolymer transport ExbD protein homolog
NT01SS0745	sll0986	18	12071.5	11	7377.05	4	2682.56	4	2682.56	3	2011.92	4	2682.56	2	1341.28	2	1341.28	4	2682.56	putative transposase [ISY120f(partial copy): 664387 - 664775]
NT01SS3183	slr0919	18	10244.9	11	6260.79	20	11383.2	6	3414.97	9	5122.46	9	5122.46	4	2276.65	7	3984.14	5	2845.81	hypothetical protein
NT01SS1721	sll0249	4	1373.22	13	4462.96	2	686.609	3	1029.91	2	686.609	0	0	0	0	0	0	1	343.304	hypothetical protein
NT01SS2762	slr0341	11	2964.61	23	6198.73	21	5659.71	5	1347.55	11	2964.61	13	3503.63	11	2964.61	24	6468.24	13	3503.63	unknown protein
NT01SS3599	slr0525	30	11235.4	17	6366.73	35	13108	26	9737.36	33	12359	20	7490.27	19	7115.76	21	7864.79	21	7864.79	Mg-protoporphyrin IX methyl transferase
NT01SS0899	slr1143	42	10562.6	35	8802.16	57	14334.9	30	7544.71	38	9556.63	34	8550.67	24	6035.77	25	6287.26	18	4526.83	hypothetical protein
NT01SS0285	sll1669	4	1821.32	10	4553.3	3	1365.99	3	1365.99	7	3187.31	7	3187.31	4	1821.32	2	910.66	2	910.66	shikimate kinase
NT01SS0282	sll1670	61	13924.2	50	11413.3	47	10728.5	41	9358.89	51	11641.5	52	11869.8	38	8674.09	38	8674.09	36	8217.56	heat-inducible transcription repressor HrcA homolog
NT01SS2089	smr0010	10	22182.7	0	0	7	15527.9	0	0	0	0	0	0	1	2218.27	0	0	1	2218.27	cytochrome b6-f complex subunit 5
NT01SS0133	sll0700	24	12583.7	19	9962.07	5	2621.6	10	5243.19	2	1048.64	4	2097.28	4	2097.28	0	0	3	1572.96	putative transposase [ISY100i: 123475 - 124420]
NT01SS3170	slr0905	7	1211.18	16	2768.41	6	1038.15	7	1211.18	9	1557.23	10	1730.25	1	173.025	2	346.051	6	1038.15	Mg-protoporphyrin IX monomethyl ester oxidative cyclase
NT01SS2261	sll1562	9	5023.32	2	1116.29	5	2790.73	4	2232.59	6	3348.88	1	558.146	10	5581.46	2	1116.29	4	2232.59	unknown protein
NT01SS3360	slr0616	12	2477.69	11	2271.22	0	0	0	0	13	2684.16	2	412.948	5	1032.37	4	825.897	6	1238.84	unknown protein
NT01SS2461	sll0364	9	5561.53	11	6797.42	12	7415.37	2	1235.9	7	4325.63	6	3707.69	10	6179.48	5	3089.74	7	4325.63	hypothetical protein
NT01SS4005	slr0602	22	14640.6	17	11313.2	6	3992.89	14	9316.75	13	8651.27	6	3992.89	7	4658.37	9	5989.34	12	7985.79	unknown protein
NT01SS0324	slr1295	12	2875.77	29	6949.77	12	2875.77	8	1917.18	19	4553.3	23	5511.89	4	958.589	16	3834.36	21	5032.59	iron transport system substrate-binding protein
NT01SS1453	sll1698	18	12261.6	7	4768.42	7	4768.42	20	13624	27	18392.5	11	7493.22	16	10899.2	6	4087.21	7	4768.42	hypothetical protein
NT01SS1955	slr0817	50	9106.6	14	2549.85	14	2549.85	18	3278.38	16	2914.11	24	4371.17	16	2914.11	15	2731.98	17	3096.24	salicylate biosynthesis isochorismate synthase
NT01SS1902	slr1327	90	50559.4	80	44941.6	87	48874	102	57300.6	81	45503.4	56	31459.2	70	39323.9	47	26403.2	51	28650.3	hypothetical protein
NT01SS1839	slr1521	10	1617.06	34	5498	21	3395.82	7	1131.94	9	1455.35	21	3395.82	12	1940.47	17	2749	18	2910.71	GTP-binding protein
NT01SS1482	sll1630	0	0	5	3046.22	5	3046.22	6	3655.47	0	0	8	4873.95	4	2436.98	2	1218.49	2	1218.49	unknown protein
NT01SS1858	slr2113	17	8913.43	11	5767.51	2	1048.64	5	2621.6	4	2097.28	4	2097.28	2	1048.64	2	1048.64	2	1048.64	putative transposase [ISY100o: 1626093 - 1627038]
NT01SS3453	slr0315	24	8474.71	14	4943.58	5	1765.56	13	4590.47	16	5649.81	15	5296.69	17	6002.92	10	3531.13	10	3531.13	probable oxidoreductase
NT01SS2268	slr1684	57	32657.1	14	8021.04	20	11458.6	36	20625.5	30	17187.9	9	5156.38	14	8021.04	13	7448.11	12	6875.18	putative transposase [ISY391b: 1970517 - 1970880, join 1972064 - 1973077]
NT01SS1417	sll2013	130	57380.9	63	27807.6	117	51642.8	100	44139.1	107	47228.9	109	48111.6	61	26924.9	85	37518.3	72	31780.2	hypothetical protein
NT01SS1743	sll0238	14	2263.88	16	2587.29	24	3880.94	6	970.236	15	2425.59	15	2425.59	4	646.824	11	1778.77	9	1455.35	unknown protein
NT01SS0437	ssr1768	18	23594.4	18	23594.4	28	36702.3	10	13108	8	10486.4	8	10486.4	9	11797.2	17	22283.6	13	17040.4	unknown protein
NT01SS2484	sll0356	8	3160.28	13	5135.46	5	1975.18	5	1975.18	3	1185.11	6	2370.21	0	0	4	1580.14	3	1185.11	N-(5'-phosphoribosyl)anthranilate isomerase
NT01SS3475	sll0794	21	4896.94	20	4663.76	14	3264.63	7	1632.31	7	1632.31	16	3731	8	1865.5	16	3731	12	2798.25	cobalt-dependent transcriptional regulator
NT01SS2830	slr0018	14	2507.61	28	5015.23	15	2686.73	8	1432.92	11	1970.27	15	2686.73	17	3044.96	34	6089.92	25	4477.88	fumarase
NT01SS3606	slr0530	22	5767.51	16	4194.55	7	1835.12	11	2883.76	12	3145.92	17	4456.71	14	3670.23	10	2621.6	6	1572.96	glucosylglycerol transport system permease protein
NT01SS3098	sll0369	6	3629.9	16	9679.74	9	5444.85	6	3629.9	2	1209.97	10	6049.84	2	1209.97	4	2419.93	2	1209.97	unknown protein
NT01SS2175	sll1439	16	5164.94	10	3228.08	6	1936.85	4	1291.23	4	1291.23	3	968.425	4	1291.23	4	1291.23	2	645.617	unknown protein
NT01SS2653	sll0171	36	8217.56	30	6847.97	23	5250.11	42	9587.16	37	8445.83	25	5706.64	34	7761.03	41	9358.89	18	4108.78	probable aminomethyltransferase
NT01SS2653	sll0171	36	8217.56	30	6847.97	23	5250.11	42	9587.16	37	8445.83	25	5706.64	34	7761.03	41	9358.89	18	4108.78	probable aminomethyltransferase
NT01SS0518	sll1511	14	5879.5	10	4199.64	12	5039.57	11	4619.61	13	5459.54	13	5459.54	7	2939.75	12	5039.57	5	2099.82	unknown protein
NT01SS0538	sll1504	21	17638.5	9	7559.36	8	6719.43	5	4199.64	0	0	2	1679.86	2	1679.86	6	5039.57	2	1679.86	hypothetical protein
NT01SS4015	slr0609	92	20727	45	10138.2	24	5407.04	43	9687.62	44	9912.91	22	4956.46	34	7659.98	49	11039.4	22	4956.46	hypothetical protein
NT01SS2552	sll1861	7	2374.86	4	1357.06	0	0	0	0	2	678.531	3	1017.8	2	678.531	1	339.265	1	339.265	putative transposase [ISY523o(partial copy): 2225804 - 2226597]
NT01SS3886	sll1549	3	1076.92	13	4666.66	0	0	4	1435.9	0	0	6	2153.84	0	0	2	717.948	2	717.948	salt-enhanced periplasmic protein
NT01SS3141	slr0210	21	4284.83	18	3672.71	6	1224.24	11	2244.43	14	2856.55	6	1224.24	5	1020.2	8	1632.31	4	816.157	two-component sensor histidine kinase
NT01SS3319	slr0503	53	13565.6	105	26875.2	166	42488.5	18	4607.18	53	13565.6	126	32250.3	46	11773.9	129	33018.2	128	32762.2	hypothetical protein YCF66
NT01SS3499	sll0777	22	6219.87	11	3109.93	11	3109.93	14	3958.1	8	2261.77	11	3109.93	6	1696.33	14	3958.1	2	565.442	putative carboxypeptidase
NT01SS3209	sll0544	87	22534.7	31	8029.62	79	20462.6	38	9842.76	36	9324.72	25	6475.5	13	3367.26	21	5439.42	31	8029.62	hypothetical protein
NT01SS3560	sll0048	127	35102.6	63	17413.1	71	19624.3	54	14925.5	73	20177.1	64	17689.5	67	18518.7	46	12714.3	27	7462.75	unknown protein
NT01SS2475	slr0399	55	13441.2	25	6109.65	43	10508.6	35	8553.51	32	7820.35	44	10753	27	6598.42	37	9042.29	29	7087.2	chaperon-like protein for quinone binding in photosystem II
NT01SS0721	sll0997	164	38978.2	95	22578.9	78	18538.4	44	10457.6	72	17112.4	48	11408.3	38	9031.54	46	10932.9	46	10932.9	hypothetical protein
NT01SS3286	slr0079	171	18174	193	20512.2	461	48995.5	79	8396.19	137	14560.5	168	17855.2	112	11903.5	192	20405.9	180	19130.6	probable general secretion pathway protein E
NT01SS1284	slr0882	52	11389	56	12265.1	102	22340	25	5475.49	52	11389	79	17302.5	34	7446.66	45	9855.87	57	12484.1	hypothetical protein YCF84
NT01SS1284	slr0882	52	11389	56	12265.1	102	22340	25	5475.49	52	11389	79	17302.5	34	7446.66	45	9855.87	57	12484.1	hypothetical protein YCF84
NT01SS1539	slr0864	230	34605.1	102	15346.6	215	32348.2	103	15497.1	183	27533.6	188	28285.9	133	20010.8	129	19408.9	99	14895.2	ATP-binding protein of ABC transporter
NT01SS0211	slr1093	131	56104.8	33	14133.3	72	30836.2	65	27838.2	65	27838.2	57	24412	64	27410	44	18844.3	41	17559.5	2-amino-4-hydroxy-6-hydroxymethyldihydropteridine pyrophosphokinase
NT01SS1222	slr1444	101	26161	57	14764.1	63	16318.3	52	13469	50	12951	43	11137.9	40	10360.8	45	11655.9	39	10101.8	hypothetical protein
NT01SS2544	slr1927	83	17137.4	46	9497.81	64	13214.3	34	7020.12	41	8465.44	79	16311.5	61	12594.9	11	2271.22	36	7433.07	hypothetical protein
NT01SS1434	sll2003	66	11022.9	39	6513.5	69	11523.9	32	5344.41	41	6847.53	41	6847.53	32	5344.41	35	5845.45	36	6012.46	hypothetical protein
NT01SS0941	sll1814	678	132405	902	176150	1145	223605	363	70889.6	510	99597	779	152130	408	79677.6	809	157988	687	134163	preprotein translocase SecY subunit
NT01SS3980	sll0578	104	23129.4	117	26020.5	140	31135.7	35	7783.92	92	20460.6	75	16679.8	51	11342.3	84	18681.4	63	14011.1	phosphoribosylaminoimidazole carboxylase ATPase subunit
NT01SS1431	ssl3829	116	66022.8	42	23904.8	81	46102.1	53	30165.6	89	50655.4	38	21628.2	28	15936.5	24	13659.9	31	17644	hypothetical protein
NT01SS2649	sll0174	58	17606.1	51	15481.2	77	23373.6	16	4856.85	27	8195.94	49	14874.1	14	4249.75	42	12749.2	28	8499.49	hypothetical protein
NT01SS2000	slr1347	352	97604	241	66825.5	541	150011	159	44088.2	240	66548.2	213	59061.5	156	43256.3	198	54902.3	243	67380.1	beta-type carbonic anhydrase localized in the carboxysome
NT01SS3073	ssr0693	103	92820.9	70	63082.2	35	31541.1	24	21628.2	37	33343.4	28	25232.9	28	25232.9	21	18924.6	27	24331.7	unknown protein
NT01SS1635	slr1991	123	31482.4	103	26363.3	155	39673	58	14845.4	56	14333.5	100	25595.5	74	18940.6	61	15613.2	76	19452.6	adenylate cyclase
NT01SS1214	sll1356	1194	121525	1050	106869	1683	171295	1020	103815	1032	105037	1060	107886	681	69311.9	958	97504.9	941	95774.6	glycogen phosphorylase
NT01SS2973	slr0477	33	13096	15	5952.71	39	15477	12	4762.17	36	14286.5	21	8333.79	15	5952.71	31	12302.3	22	8730.64	phosphoribosylglycinamide formyltransferase
NT01SS1257	sll1270	72	11730.5	126	20528.4	243	39590.5	28	4561.87	62	10101.3	126	20528.4	91	14826.1	113	18410.4	107	17432.9	periplasmic substrate-binding and integral membrane protein of the ABC-type Bgt permease for basic amino acids and glutamine BgtB
NT01SS2097	slr1469	556	384808	476	329440	724	501081	436	301756	568	393114	523	361969	355	245696	522	361277	441	305217	protein subunit of ribonuclease P (RNase P)
NT01SS1046	sll1742	363	140197	220	84967.8	272	105051	133	51366.9	199	76857.2	150	57932.6	80	30897.4	142	54842.9	145	56001.5	transcription antitermination protein NusG
NT01SS3316	sll0485	220	61996.1	161	45369.8	190	53542	66	18598.8	101	28461.8	58	16344.4	64	18035.2	73	20571.4	81	22825.8	two-component response regulator NarL subfamily
NT01SS0620	sll1635	85	31560.4	50	18565	65	24134.4	62	23020.5	34	12624.2	39	14480.7	23	8539.88	37	13738.1	40	14852	Thy1 protein homolog
NT01SS0829	sll1571	255	69373.4	167	45432.8	255	69373.4	172	46793	146	39719.7	175	47609.2	130	35366.8	165	44888.7	178	48425.3	hypothetical protein
NT01SS2739	sll0764	112	24844.7	53	11756.9	76	16858.9	58	12866	63	13975.1	51	11313.2	43	9538.58	48	10647.7	39	8651.27	urea transport system ATP-binding protein
NT01SS3498	sll0778	58	6343.53	37	4046.74	28	3062.4	26	2843.65	23	2515.54	16	1749.94	12	1312.46	20	2187.43	19	2078.05	ABC transporter, ATP-binding protein
NT01SS0983	sll1121	29	3254.04	30	3366.25	31	3478.46	5	561.042	34	3815.09	22	2468.58	8	897.667	17	1907.54	19	2131.96	hypothetical protein
NT01SS3535	slr0710	385	73688.9	260	49763.9	366	70052.3	190	36365.9	227	43447.7	256	48998.3	163	31198.2	218	41725.1	187	35791.7	glutamate dehydrogenase (NADP+)
NT01SS0696	sll1837	61	36145.7	43	25479.8	46	27257.4	23	13628.7	37	21924.4	34	20146.8	22	13036.2	13	7703.18	17	10073.4	periplasmic protein, function unknown
NT01SS2242	slr1672	47	8197.77	78	13604.8	111	19360.7	31	5407.04	61	10639.7	82	14302.5	54	9418.72	71	12383.9	64	11162.9	glycerol kinase
NT01SS2669	slr0181	49	15585	26	8269.59	22	6997.35	26	8269.59	30	9541.84	17	5407.04	4	1272.25	31	9859.9	16	5088.98	hypothetical protein
NT01SS1715	slr0262	21	13457.5	35	22429.2	27	17302.5	5	3204.17	15	9612.52	21	13457.5	10	6408.35	25	16020.9	15	9612.52	unknown protein
NT01SS0371	sll0936	32	5514.75	41	7065.78	55	9478.48	25	4308.4	31	5342.42	38	6548.77	12	2068.03	34	5859.42	30	5170.08	putative oxidoreductase
NT01SS4007	slr0603	92	8863.21	51	4913.3	32	3082.86	44	4238.93	54	5202.32	44	4238.93	56	5395	58	5587.68	28	2697.5	DNA polymerase III alpha subunit [Contains: Ssp dnaE intein]
NT01SS3242	slr0833	44	4355.33	31	3068.53	16	1583.76	37	3662.44	35	3464.47	20	1979.7	23	2276.65	21	2078.68	14	1385.79	replicative DNA helicase [Contains: Ssp dnaB intein]
NT01SS3265	sll0823	214	75259	86	30244.3	154	54158.3	68	23914.1	87	30595.9	93	32706	67	23562.4	67	23562.4	53	18638.9	probable succinate dehydrogenase iron-sulfur protein
NT01SS3020	sll0613	22	5257.68	11	2628.84	29	6930.57	16	3823.76	24	5735.65	19	4540.72	21	5018.69	26	6213.62	13	3106.81	Holliday junction DNA helicase RuvB
NT01SS0348	sll1188	42	22021.4	35	18351.2	51	26740.3	4	2097.28	19	9962.07	17	8913.43	11	5767.51	19	9962.07	26	13632.3	hypothetical protein
NT01SS0649	slr2035	28	6442.43	32	7362.78	87	20017.6	16	3681.39	23	5292	45	10353.9	21	4831.82	52	11964.5	39	8973.39	glutamate 5-kinase
NT01SS3495	sll0780	37	31692.8	26	22270.6	43	36832.1	37	31692.8	41	35119	23	19700.9	24	20557.5	21	17987.8	13	11135.3	unknown protein
NT01SS0251	slr1773	80	26722.1	54	18037.4	61	20375.6	73	24383.9	83	27724.1	26	8684.67	34	11356.9	55	18371.4	38	12693	unknown protein
NT01SS3938	sll0441	381	71190.8	171	31951.8	211	39425.9	419	78291.2	255	47647.4	151	28214.7	187	34941.4	116	21674.9	124	23169.7	unknown protein
NT01SS1904	sll1232	34	15645.9	34	15645.9	22	10123.8	31	14265.4	32	14725.6	18	8283.13	18	8283.13	22	10123.8	12	5522.09	hypothetical protein
NT01SS1403	ssr3188	113	103999	40	36813.9	54	49698.8	37	34052.9	51	46937.7	25	23008.7	28	25769.7	32	29451.1	35	32212.2	hypothetical protein
NT01SS0363	slr0964	16	3954.87	50	12359	93	22987.7	10	2471.79	28	6921.01	47	11617.4	10	2471.79	44	10875.9	46	11370.2	hypothetical protein
NT01SS3957	slr1178	154	85403.5	55	30501.3	132	73203	61	33828.7	109	60448	63	34937.8	62	34383.2	62	34383.2	57	31610.4	hypothetical protein
NT01SS1401	slr1882	24	6529.26	33	8977.73	60	16323.1	25	6801.31	20	5441.05	60	16323.1	26	7073.36	29	7889.52	34	9249.78	riboflavin biosynthesis protein RibF
NT01SS3208	sll0545	77	26860.8	33	11511.8	69	24070.1	41	14302.5	55	19186.3	33	11511.8	36	12558.3	32	11162.9	33	11511.8	hypothetical protein
NT01SS3557	sll0739	21	2949.3	18	2527.97	23	3230.18	11	1544.87	33	4634.61	21	2949.3	13	1825.75	6	842.656	11	1544.87	ATP-binding protein of molybdate ABC transporter
NT01SS1457	slr1812	16	8705.68	13	7073.36	9	4896.94	13	7073.36	5	2720.52	4	2176.42	3	1632.31	10	5441.05	11	5985.15	hypothetical protein
NT01SS2610	slr0323	105	8709.33	50	4147.3	46	3815.52	33	2737.22	31	2571.33	25	2073.65	19	1575.97	27	2239.54	21	1741.87	putative alpha-mannosidase
NT01SS1364	slr1870	103	35643.2	36	12457.8	51	17648.6	35	12111.8	45	15572.3	24	8305.22	43	14880.2	14	4844.71	31	10727.6	hypothetical protein
NT01SS1354	slr1867	25	6197.18	45	11154.9	62	15369	2	495.775	21	5205.63	43	10659.2	20	4957.75	47	11650.7	41	10163.4	anthranilate phosphoribosyltransferase
NT01SS0068	sll1063	15	5845.45	21	8183.63	13	5066.06	13	5066.06	15	5845.45	9	3507.27	14	5455.75	4	1558.79	10	3896.97	hypothetical protein
NT01SS2172	sll1441	44	10573.8	16	3845.01	11	2643.44	15	3604.69	19	4565.95	14	3364.38	16	3845.01	10	2403.13	10	2403.13	acyl-lipid desaturase (omega-3)
NT01SS0809	sll1580	10424	3.08838e+06	9739	2.88543e+06	9814	2.90766e+06	6512	1.92935e+06	7577	2.24489e+06	7362	2.18119e+06	5717	1.69381e+06	7542	2.23452e+06	6041	1.78981e+06	phycobilisome rod linker polypeptide
NT01SS0604	slr1763	204	44011.4	69	14886.2	87	18769.6	142	30635.4	123	26536.3	100	21574.2	110	23731.7	85	18338.1	58	12513.1	probable methyltransferase
NT01SS1663	sll1609	86	41798.3	39	18955	43	20899.1	45	21871.2	36	17496.9	24	11664.6	25	12150.7	9	4374.24	29	14094.8	hypothetical protein
NT01SS1713	sll0252	97	18689.8	147	28323.7	320	61657.1	82	15799.6	180	34682.1	268	51637.9	113	21772.7	191	36801.6	225	43352.7	unknown protein
NT01SS2979	slr0484	117	14973.3	131	16765	205	26235.4	39	4991.12	96	12285.8	143	18300.8	87	11134	135	17276.9	112	14333.5	two-component sensor histidine kinase
NT01SS2433	sll0266	86	18014.7	43	9007.37	56	11730.5	66	13825.3	58	12149.5	47	9845.27	56	11730.5	60	12568.4	55	11521.1	unknown protein
NT01SS2500	slr0149	210	115718	315	173576	494	272212	105	57858.8	169	93125.1	235	129493	115	63369.2	381	209945	319	175781	hypothetical protein
NT01SS2525	slr0165	285	121459	206	87791.2	360	153421	101	43043.3	133	56680.7	207	88217.4	115	49009.6	154	65630.3	163	69465.8	ATP-dependent Clp protease proteolytic subunit
NT01SS2116	sll1372	22	6895.94	24	7522.84	25	7836.29	12	3761.42	15	4701.78	14	4388.32	8	2507.61	8	2507.61	9	2821.07	hypothetical protein
NT01SS0639	sll1946	51	5277.69	92	9520.53	110	11383.2	20	2069.68	49	5070.72	64	6622.98	33	3414.97	91	9417.05	72	7450.85	hypothetical protein
NT01SS3403	slr0111	28	13921.6	14	6960.79	6	2983.2	7	3480.39	14	6960.79	8	3977.59	6	2983.2	6	2983.2	9	4474.79	unknown protein
NT01SS2723	slr0770	62	50128.8	29	23447.4	25	20213.2	32	25872.9	31	25064.4	29	23447.4	25	20213.2	33	26681.5	18	14553.5	hypothetical protein
NT01SS1376	sll1768	55	14161.3	29	7466.87	28	7209.39	30	7724.35	39	10041.6	24	6179.48	23	5922	41	10556.6	35	9011.74	probable oligopeptides ABC transporter permease protein
NT01SS3252	sll0827	56	9650.82	41	7065.78	55	9478.48	74	12752.9	45	7755.12	43	7410.45	25	4308.4	34	5859.42	34	5859.42	hypothetical protein
NT01SS1871	slr2125	195	63660.3	80	26117	65	21220.1	57	18608.4	59	19261.3	37	12079.1	38	12405.6	59	19261.3	34	11099.7	hypothetical protein
NT01SS1384	slr1878	68	20935.5	32	9851.98	53	16317.3	18	5541.74	20	6157.49	44	13546.5	24	7388.98	43	13238.6	42	12930.7	phycocyanin alpha-subunit phycocyanobilin lyase
NT01SS1384	slr1878	68	20935.5	32	9851.98	53	16317.3	18	5541.74	20	6157.49	44	13546.5	24	7388.98	43	13238.6	42	12930.7	phycocyanin alpha-subunit phycocyanobilin lyase
NT01SS2824	slr0015	51	11170	17	3723.33	45	9855.87	26	5694.51	31	6789.6	28	6132.54	20	4380.39	39	8541.76	25	5475.49	lipid A disaccharide synthase
NT01SS0157	slr0244	342	103815	193	58585.8	260	78923.8	142	43104.6	236	71638.6	172	52211.2	114	34605.1	213	64656.8	174	52818.3	hypothetical protein
NT01SS2290	slr1692	97	24754.4	26	6635.19	29	7400.79	24	6124.79	36	9187.19	33	8421.59	26	6635.19	27	6890.39	33	8421.59	hypothetical protein
NT01SS3655	sll0898	132	30864	115	26889.1	103	24083.3	39	9118.9	83	19406.9	55	12860	46	10755.6	59	13795.3	82	19173.1	hypothetical protein
NT01SS0754	sll0980	55	10988.9	50	9989.92	85	16982.9	20	3995.97	64	12787.1	70	13985.9	47	9390.52	64	12787.1	40	7991.93	unknown protein
NT01SS0508	slr1597	14	4050.76	6	1736.04	5	1446.7	14	4050.76	16	4629.44	5	1446.7	2	578.68	0	0	8	2314.72	chromosome partitioning ATPase, ParA family
NT01SS3506	slr0699	33	20247.6	25	15339.1	25	15339.1	14	8589.91	15	9203.48	2	1227.13	12	7362.78	8	4908.52	8	4908.52	unknown protein
NT01SS0208	sll1318	14	5431.29	14	5431.29	10	3879.49	14	5431.29	10	3879.49	13	5043.34	6	2327.7	10	3879.49	8	3103.59	hypothetical protein
NT01SS0171	slr0252	23	7594.62	19	6273.82	4	1320.8	5	1651.01	10	3302.01	4	1320.8	3	990.603	2	660.402	8	2641.61	probable precorrin-6x reductase
NT01SS0320	sll1200	22	4806.26	25	5461.66	15	3277	8	1747.73	16	3495.46	16	3495.46	4	873.865	13	2840.06	8	1747.73	hypothetical protein
NT01SS0580	slr1056	118	15168.6	47	6041.75	65	8355.61	48	6170.29	59	7584.32	45	5784.65	51	6555.94	42	5399.01	32	4113.53	unknown protein
NT01SS3827	sll1475	106	30773	47	13644.6	93	26998.9	43	12483.4	63	18289.6	37	10741.5	28	8128.71	34	9870.57	47	13644.6	a part of phytochrome-like sensor histidine kinase gene (disrupted by insertion of IS)
NT01SS2947	slr0064	65	14606	47	10561.3	63	14156.6	27	6067.12	42	9437.75	34	7640.08	48	10786	43	9662.45	39	8763.62	hypothetical protein
NT01SS3628	slr0543	50	10473.7	46	9635.79	55	11521.1	24	5027.37	38	7960	59	12359	22	4608.42	41	8588.43	39	8169.48	tryptophan synthase beta subunit
NT01SS2131	slr1269	53	8733.66	46	7580.16	73	12029.4	36	5932.3	51	8404.09	64	10546.3	33	5437.94	45	7415.37	39	6426.66	gamma-glutamyltranspeptidase
NT01SS0981	sll1124	212	13367.8	122	7692.82	115	7251.43	75	4729.19	84	5296.69	105	6620.87	80	5044.47	91	5738.09	85	5359.75	two-component sensor histidine kinase, phytochrome-like protein
NT01SS1416	sll2014	129	46891.3	64	23263.9	150	54524.8	76	27625.9	77	27989.4	53	19265.4	58	21082.9	61	22173.4	77	27989.4	sugar fermentation stimulation protein
NT01SS4006	sll0563	79	30511.2	34	13131.4	29	11200.3	48	18538.4	45	17379.8	36	13903.8	22	8496.78	26	10041.6	23	8883	unknown protein
NT01SS0420	slr1066	44	9469.05	29	6240.96	31	6671.38	36	7747.4	16	3443.29	25	5380.14	22	4734.52	19	4088.91	15	3228.08	unknown protein
NT01SS2410	sll0424	40	6468.24	26	4204.35	40	6468.24	12	1940.47	27	4366.06	33	5336.3	22	3557.53	18	2910.71	22	3557.53	hypothetical protein
NT01SS0703	sll1834	67	42935.9	14	8971.68	16	10253.4	16	10253.4	13	8330.85	15	9612.52	15	9612.52	20	12816.7	7	4485.84	hypothetical protein
NT01SS2134	slr1271	24	8406.09	24	8406.09	33	11558.4	13	4553.3	20	7005.07	27	9456.85	18	6304.57	17	5954.31	14	4903.55	probable UDP-N-acetyl-D-mannosaminuronic acid transferase
NT01SS0617	slr1770	72	50641.6	22	15473.8	23	16177.2	30	21100.7	45	31651	54	37981.2	35	24617.4	48	33761	21	14770.5	hypothetical protein
NT01SS3206	sll0546	20	15448.7	21	16221.1	13	10041.6	12	9269.22	16	12359	7	5407.04	4	3089.74	6	4634.61	14	10814.1	probable translation initiation factor
NT01SS2199	sll1097	22	12122.8	61	33613.2	142	78247.1	25	13775.9	72	39674.6	116	63920.2	41	22592.5	78	42980.8	104	57307.8	30S ribosomal protein S7
NT01SS3683	sll0525	35	21474.8	29	17793.4	45	27610.4	27	16566.3	31	19020.5	28	17179.8	21	12884.9	16	9817.04	20	12271.3	hypothetical protein
NT01SS0269	sll1677	52	20636.1	32	12699.1	38	15080.2	35	13889.6	46	18255	33	13096	19	7540.1	39	15477	20	7936.94	similar to spore maturation protein B
NT01SS2104	slr1474	58	18584.2	29	9292.1	38	12175.9	14	4485.84	24	7690.02	13	4165.43	24	7690.02	16	5126.68	13	4165.43	hypothetical protein
NT01SS0394	slr0976	51	18157	13	4628.25	13	4628.25	16	5696.31	12	4272.23	22	7832.42	4	1424.08	29	10324.6	13	4628.25	hypothetical protein
NT01SS2473	slr0398	43	22963.2	21	11214.6	31	16554.9	9	4806.26	26	13884.8	16	8544.46	9	4806.26	28	14952.8	13	6942.38	unknown protein
NT01SS0343	slr1302	170	35871.1	170	35871.1	265	55916.7	61	12871.4	110	23210.7	143	30173.9	100	21100.7	144	30384.9	135	28485.9	protein involved in constitutive low affinity CO2 uptake
NT01SS3960	sll1109	270	119787	130	57675.1	138	61224.4	199	88287.3	236	104703	112	49689.3	126	55900.5	121	53682.2	89	39485.3	hypothetical protein
NT01SS2608	slr0321	61	16491.5	20	5407.04	53	14328.7	15	4055.28	22	5947.75	17	4595.99	25	6758.8	7	1892.46	25	6758.8	GTP-binding protein ERA homolog
NT01SS2731	slr0775	31	8487	38	10403.4	27	7391.91	17	4654.16	22	6023.03	19	5201.71	29	7939.45	26	7118.13	25	6844.36	protein-export membrane protein SecF
NT01SS3416	slr0121	34	5930.3	48	8372.19	165	28779.4	15	2616.31	56	9767.56	98	17093.2	34	5930.3	95	16570	81	14128.1	hypothetical protein
NT01SS1840	slr1522	129	31086.7	64	15422.9	50	12049.1	68	16386.8	49	11808.1	27	6506.52	35	8434.38	36	8675.37	37	8916.35	putative transposase [ISY352d: 1614422 - 1615835]
NT01SS0106	sll1043	204	24546	290	34893.8	456	54867.6	112	13476.2	266	32006.1	353	42474.2	151	18168.9	286	34412.6	300	36097.1	polyribonucleotide nucleotidyltransferase
NT01SS0670	slr2046	1230	54125.4	1064	46820.7	1349	59362	766	33707.4	539	23718.4	741	32607.3	671	29527	867	38151.8	783	34455.5	unknown protein
NT01SS3686	slr0557	348	33047.7	269	25545.5	341	32382.9	194	18423.1	220	20892.2	248	23551.2	163	15479.2	267	25355.5	223	21177.1	valyl-tRNA synthetase
NT01SS3229	sll0539	16	3477.9	20	4347.37	7	1521.58	8	1738.95	6	1304.21	8	1738.95	12	2608.42	2	434.737	6	1304.21	unknown protein
NT01SS0149	slr0238	50	30678.3	12	7362.78	15	9203.48	27	16566.3	23	14112	13	7976.35	2	1227.13	17	10430.6	12	7362.78	hypothetical protein
NT01SS3372	sll0586	10	2094.74	10	2094.74	12	2513.69	8	1675.79	4	837.895	0	0	5	1047.37	1	209.474	6	1256.84	hypothetical protein
NT01SS0965	sll1796	10	6604.02	8	5283.22	4	2641.61	5	3302.01	4	2641.61	6	3962.41	6	3962.41	5	3302.01	6	3962.41	cytochrome c553
NT01SS0457	sll1017	70	13670.2	38	7420.95	30	5858.65	35	6835.09	25	4882.21	18	3515.19	34	6639.8	17	3319.9	24	4686.92	ammonium/methylammonium permease
NT01SS2640	slr0169	35	14149.3	36	14553.5	27	10915.2	21	8489.56	50	20213.2	16	6468.24	21	8489.56	30	12127.9	24	9702.36	hypothetical protein
NT01SS1145	ssl3177	18	14029.1	4	3117.57	18	14029.1	7	5455.75	31	24161.2	5	3896.97	9	7014.54	18	14029.1	6	4676.36	hypothetical protein
NT01SS3178	slr0913	35	5607.3	20	3204.17	12	1922.5	16	2563.34	21	3364.38	12	1922.5	19	3043.96	19	3043.96	6	961.252	unknown protein
NT01SS2065	slr1979	29	5162.28	16	2848.15	25	4450.24	4	712.038	13	2314.13	7	1246.07	4	712.038	11	1958.11	6	1068.06	anthranilate synthase component I
NT01SS1167	slr1228	252	39783.2	102	16102.7	171	26995.7	103	16260.6	96	15155.5	82	12945.3	80	12629.6	65	10261.5	95	14997.6	peptide-chain-release factor 3
NT01SS1932	slr0806	68	13370.1	55	10814.1	107	21038.3	25	4915.49	39	7668.17	39	7668.17	46	9044.51	82	16122.8	59	11600.6	hypothetical protein
NT01SS3025	sll0611	38	22063.6	32	18579.9	42	24386.1	9	5225.6	24	13934.9	23	13354.3	25	14515.5	17	9870.57	35	20321.8	hypothetical protein
NT01SS2350	sll1536	408	89814.7	325	71543.6	619	136263	224	49310	356	78367.7	473	104123	266	58555.7	350	77046.9	378	83210.7	molybdopterin biosynthesis MoeB protein
NT01SS2919	sll0069	84	28058.2	72	24049.9	113	37744.9	46	15365.2	81	27056.1	83	27724.1	59	19707.5	62	20709.6	58	19373.5	hypothetical protein
NT01SS2080	slr1984	128	36188.3	40	11308.8	67	18942.3	46	13005.2	36	10178	41	11591.6	41	11591.6	35	9895.24	29	8198.91	nucleic acid-binding protein, 30S ribosomal protein S1 homolog
NT01SS3710	sll1334	137	23239.7	69	11704.7	90	15266.9	74	12552.8	73	12383.2	52	8820.9	46	7803.1	53	8990.53	52	8820.9	two-component sensor histidine kinase
NT01SS3988	slr0591	406	98663.3	124	30133.6	249	60510.3	241	58566.2	222	53948.9	157	38153.1	161	39125.1	166	40340.2	126	30619.7	ribonucleoside-diphosphate reductase beta chain
NT01SS0656	sll1941	40	3661.91	86	7873.11	139	12725.1	25	2288.7	38	3478.82	59	5401.32	47	4302.75	76	6957.63	80	7323.82	DNA gyrase A subunit
NT01SS1120	sll1464	106	19184.8	72	13031.2	109	19727.8	65	11764.3	71	12850.2	74	13393.2	34	6153.62	40	7239.55	40	7239.55	hypothetical protein
NT01SS3368	slr0619	95	23549.3	46	11402.8	49	12146.5	78	19335.2	78	19335.2	58	14377.5	56	13881.7	81	20078.9	57	14129.6	hypothetical protein
NT01SS2650	sll0173	98	22429.2	143	32728.3	199	45545	74	16936.3	103	23573.6	140	32041.7	52	11901.2	164	37534.6	119	27235.5	virginiamycin B hydrolase, periplasmic protein
NT01SS0525	sll1508	76	21209.6	35	9767.56	55	15349	59	16465.3	75	20930.5	41	11442	43	12000.1	56	15628.1	34	9488.49	UDP-3-0-acyl N-acetylglcosamine deacetylase
NT01SS3818	sll1484	36	5932.3	56	9228.02	89	14666	29	4778.8	40	6591.44	66	10875.9	22	3625.29	58	9557.59	62	10216.7	type 2 NADH dehydrogenase
NT01SS3278	slr0075	206	69344.8	115	38711.9	157	52850.2	184	61939	153	51503.7	148	49820.5	108	36355.5	140	47127.5	129	43424.6	ABC transporter ATP-binding protein
NT01SS3305	slr0093	61	15847.7	34	8833.13	28	7274.34	33	8573.33	45	11690.9	27	7014.54	26	6754.74	31	8053.73	28	7274.34	DnaJ protein, heat shock protein 40, molecular chaperone
NT01SS1266	sll1267	244	107153	199	87391	497	218258	127	55772.1	159	69825	178	78168.8	70	30740.5	169	74216.5	262	115057	unknown protein
NT01SS2049	sll1888	142	28371.4	252	50349.2	459	91707.4	105	20978.8	217	43356.2	308	61537.9	151	30169.5	249	49749.8	250	49949.6	two-component sensor histidine kinase
NT01SS2139	slr1276	235	73661.2	183	57361.7	297	93095.2	153	47958.1	202	63317.2	194	60809.6	124	38868	216	67705.6	161	50465.7	hypothetical protein
NT01SS1252	slr1366	39	20699.4	12	6369.03	15	7961.29	8	4246.02	2	1061.51	12	6369.03	14	7430.54	11	5838.28	11	5838.28	lipoprotein signal peptidase (signal peptidase II)
NT01SS3457	slr0319	97	27513.9	51	14466.1	40	11345.9	52	14749.7	44	12480.5	37	10495	30	8509.44	30	8509.44	22	6240.26	beta-lactamase
NT01SS0787	slr1394	22	12521.6	14	7968.27	6	3414.97	6	3414.97	21	11952.4	4	2276.65	11	6260.79	10	5691.62	11	6260.79	hypothetical protein
NT01SS1662	slr1716	30	15729.6	22	11535	10	5243.19	22	11535	12	6291.83	10	5243.19	9	4718.87	4	2097.28	11	5767.51	putative transposase [ISY100m: 1463383 - 1464328]
NT01SS2604	sll0944	37	19399.8	8	4194.55	28	14680.9	12	6291.83	17	8913.43	36	18875.5	24	12583.7	32	16778.2	11	5767.51	hypothetical protein
NT01SS0271	sll1675	26	14896.2	13	7448.11	39	22344.3	13	7448.11	19	10885.7	16	9166.91	12	6875.18	29	16615	11	6302.25	hypothetical protein
NT01SS0351	sll1185	100	25370.3	86	21818.4	142	36025.8	53	13446.3	85	21564.7	95	24101.8	49	12431.4	106	26892.5	93	23594.4	coproporphyrinogen III oxidase, aerobic (oxygen-dependent)
NT01SS0242	sll1027	102	17826.9	124	21671.9	201	35129.4	45	7864.79	88	15380	128	22371	63	11010.7	148	25866.4	129	22545.7	NADH-dependent glutamate synthase small subunit
NT01SS1157	slr1222	52	14418.8	30	8318.53	30	8318.53	11	3050.13	30	8318.53	30	8318.53	17	4713.83	20	5545.68	16	4436.55	unknown protein
NT01SS0220	slr1101	70	31873.1	112	50996.9	161	73308.1	24	10927.9	80	36426.4	81	36881.7	37	16847.2	79	35971.1	80	36426.4	hypothetical protein
NT01SS2922	sll0067	25	11690.9	47	21978.9	53	24784.7	11	5144	32	14964.4	36	16834.9	22	10288	48	22446.5	48	22446.5	glutathione S-transferase
NT01SS1837	slr1519	109	38332.9	88	30947.6	142	49938.2	30	10550.3	59	20749	67	23562.4	52	18287.2	91	32002.7	69	24265.8	hypothetical protein
NT01SS3322	sll0482	16	3249.3	31	6295.52	31	6295.52	8	1624.65	20	4061.63	53	10763.3	19	3858.55	43	8732.5	37	7514.01	unknown protein
NT01SS2235	slr1174	36	11842	28	9210.47	79	25986.7	19	6249.97	42	13815.7	55	18092	27	8881.53	40	13157.8	42	13815.7	hypothetical protein
NT01SS3858	sll0728	56	14815.6	17	4497.6	35	9259.77	29	7672.38	34	8995.2	18	4762.17	18	4762.17	21	5555.86	21	5555.86	acetyl-CoA carboxylase alpha subunit
NT01SS1774	sll1979	207	123504	158	94269	263	156916	173	103219	184	109782	160	95462.3	107	63840.4	155	92479.1	152	90689.1	hypothetical protein
NT01SS1311	sll0862	163	27979.3	141	24203	203	34845.4	106	18195.1	127	21799.8	190	32613.9	122	20941.6	214	36733.6	143	24546.3	hypothetical protein
NT01SS2428	sll0270	41	4263.24	58	6030.93	70	7278.71	18	1871.67	49	5095.1	40	4159.26	26	2703.52	39	4055.28	51	5303.06	primosomal protein N'
NT01SS2223	slr1168	41	34106	43	35769.7	93	77362.3	20	16637.1	42	34937.8	68	56566	36	29946.7	62	51574.9	56	46583.7	unknown protein
NT01SS2348	slr1626	45	25781.9	10	5729.32	13	7448.11	20	11458.6	32	18333.8	18	10312.8	33	18906.7	15	8593.97	10	5729.32	dihydroneopterin aldolase
NT01SS1718	slr0265	15	4953.02	10	3302.01	5	1651.01	2	660.402	6	1981.21	5	1651.01	2	660.402	6	1981.21	5	1651.01	putative transposase [ISY523c: 1513158 - 1514023]
NT01SS3621	sll0503	20	3642.64	24	4371.17	6	1092.79	17	3096.24	9	1639.19	13	2367.72	14	2549.85	11	2003.45	15	2731.98	hypothetical protein
NT01SS1296	sll0868	7	1992.07	10	2845.81	14	3984.14	3	853.743	8	2276.65	7	1992.07	18	5122.46	8	2276.65	5	1422.91	lipoic acid synthetase
NT01SS2828	slr0016	20	9454.94	11	5200.22	1	472.747	0	0	3	1418.24	1	472.747	6	2836.48	4	1890.99	5	2363.73	hypothetical protein
NT01SS1428	sll2007	52	32364.5	22	13692.7	23	14315	2	1244.79	12	7468.72	9	5601.54	2	1244.79	5	3111.97	10	6223.93	hypothetical protein
NT01SS0366	slr0966	56	18281.9	31	10120.4	54	17629	21	6855.72	45	14690.8	48	15670.2	19	6202.8	45	14690.8	25	8161.57	tryptophan synthase alpha chain
NT01SS0910	slr1150	83	41991.5	33	16695.4	43	21754.6	46	23272.4	66	33390.9	36	18213.2	46	23272.4	26	13154	34	17201.4	unknown protein
NT01SS2216	slr1166	79	19252.1	53	12916	84	20470.6	33	8042.02	47	11453.8	101	24613.5	45	10966.4	59	14378.2	53	12916	UDP-glucose:tetrahydrobiopterin glucosyltransferase
NT01SS0458	slr1400	118	26794	56	12715.8	40	9082.7	47	10672.2	49	11126.3	20	4541.35	32	7266.16	24	5449.62	24	5449.62	two-component hybrid sensor and regulator
NT01SS2790	slr0356	50	17655.6	11	3884.24	12	4237.36	26	9180.94	24	8474.71	15	5296.69	10	3531.13	20	7062.26	19	6709.15	hypothetical protein
NT01SS3744	sll0630	30	17776.6	24	14221.3	23	13628.7	15	8888.29	16	9480.84	19	11258.5	14	8295.74	7	4147.87	19	11258.5	unknown protein
NT01SS2401	ssr0759	34	36767.9	27	29198	40	43256.3	17	18383.9	22	23791	14	15139.7	19	20546.8	24	25953.8	14	15139.7	unknown protein
NT01SS2048	slr1971	58	17668.1	53	16145	105	31985.3	25	7615.55	136	41428.6	70	21323.5	24	7310.93	38	11575.6	98	29853	hypothetical protein
NT01SS0483	slr0687	35	6282.04	22	3948.71	29	5205.12	10	1794.87	11	1974.36	11	1974.36	28	5025.63	19	3410.25	14	2512.82	probable two-component response regulator
NT01SS2981	slr0488	22	3564.19	32	5184.28	43	6966.38	14	2268.12	19	3078.17	36	5832.32	11	1782.1	39	6318.34	37	5994.32	virulence factor MviN homolog.
NT01SS2937	sll0062	73	42102.8	89	51330.9	231	133230	44	25377.1	131	75554.4	160	92280.2	84	48447.1	145	83628.9	129	74400.9	hypothetical protein
NT01SS1138	sll1453	304	75574.3	204	50714.3	214	53200.3	208	51708.7	178	44250.7	203	50465.7	177	44002.1	260	64635.9	138	34306.8	nitrate/nitrite transport system ATP-binding protein
NT01SS0266	slr1783	132	39651.6	110	33043	137	41153.6	95	28537.2	122	36647.7	118	35446.2	64	19225	113	33944.2	87	26134	two-component response regulator NarL subfamily
NT01SS3160	slr0898	120	20639.2	43	7395.72	77	13243.5	43	7395.72	74	12727.5	71	12211.5	66	11351.6	93	15995.4	36	6191.76	ferredoxin--nitrite reductase
NT01SS0986	slr1194	51	19785.4	31	12026.4	28	10862.6	7	2715.64	30	11638.5	17	6595.14	8	3103.59	16	6207.19	18	6983.09	hypothetical protein
NT01SS0925	ssl3446	31	40634.7	15	19662	19	24905.2	8	10486.4	8	10486.4	9	11797.2	3	3932.39	4	5243.19	18	23594.4	hypothetical protein
NT01SS2078	sll1870	32	12195.6	20	7622.26	9	3430.02	6	2286.68	12	4573.36	2	762.226	8	3048.9	6	2286.68	9	3430.02	ATP-binding protein of ABC transporter
NT01SS2718	slr0386	43	9007.37	37	7750.53	42	8797.9	32	6703.16	35	7331.58	43	9007.37	19	3980	30	6284.21	27	5655.79	unknown protein
NT01SS3536	slr0711	61	38241.1	24	15045.7	36	22568.5	15	9403.55	32	20060.9	33	20687.8	24	15045.7	26	16299.5	22	13791.9	hypothetical protein
NT01SS1806	slr1506	285	39576.4	315	43742.4	497	69015.7	131	18191.3	217	30133.6	272	37771.2	152	21107.4	234	32494.3	268	37215.7	hypothetical protein
NT01SS3992	slr0592	113	19244	65	11069.5	116	19754.9	101	17200.4	156	26566.9	90	15327	65	11069.5	64	10899.2	92	15667.6	hypothetical protein
NT01SS1653	slr1712	107	34158.1	107	34158.1	57	18196.4	36	11492.5	36	11492.5	34	10854	35	11173.2	26	8300.11	35	11173.2	hypothetical protein
NT01SS3168	ssr1528	34	30324	15	13378.2	8	7135.07	17	15162	15	13378.2	10	8918.83	19	16945.8	15	13378.2	13	11594.5	hypothetical protein
NT01SS0856	slr2018	242	26170.1	156	16870	207	22385.2	136	14707.2	140	15139.7	111	12003.6	109	11787.4	173	18708.4	117	12652.5	unknown protein
NT01SS0523	smr0005	272	735358	103	278463	99	267649	46	124362	73	197357	70	189246	59	159508	86	232503	52	140583	photosystem I subunit XII
NT01SS0297	sll1665	531	77861.4	686	100589	955	140033	258	37831	470	68916.9	461	67597.2	251	36804.5	519	76101.8	544	79767.6	unknown protein
NT01SS2954	sll0053	134	25818.9	153	29479.8	213	41040.5	62	11946.1	114	21965.4	132	25433.6	116	22350.7	162	31213.9	158	30443.2	biotin carboxylase
NT01SS2252	slr1679	41	14302.5	23	8023.35	50	17442.1	15	5232.62	40	13953.7	24	8372.19	12	4186.1	27	9418.72	34	11860.6	hypothetical protein
NT01SS3702	slr1424	51	13874.7	53	14418.8	70	19043.7	21	5713.1	22	5985.15	32	8705.68	17	4624.89	39	10610	42	11426.2	UDP-N-acetylenolpyruvoylglucosamine reductase
NT01SS3702	slr1424	51	13874.7	53	14418.8	70	19043.7	21	5713.1	22	5985.15	32	8705.68	17	4624.89	39	10610	42	11426.2	UDP-N-acetylenolpyruvoylglucosamine reductase
NT01SS1831	slr1516	769	332641	164	70940.4	254	109871	194	83917.3	259	112034	174	75266	143	61856.6	93	40228.4	130	56233.2	superoxide dismutase
NT01SS1126	slr1549	52	23929	34	15645.9	49	22548.5	29	13345	29	13345	59	27150.3	18	8283.13	40	18407	29	13345	polypeptide deformylase
NT01SS0928	sll1822	429	268942	409	256404	610	382411	104	65198	233	146069	351	220043	161	100931	416	260792	318	199355	30S ribosomal protein S9
NT01SS0903	sll1074	599	59359.8	456	45188.8	716	70954.3	491	48657.2	599	59359.8	570	56485.9	402	39837.5	452	44792.4	486	48161.7	leucyl-tRNA synthetase
NT01SS2791	sll0312	68	17404.9	52	13309.6	51	13053.7	31	7934.59	48	12285.8	37	9470.32	30	7678.64	43	11006.1	37	9470.32	probable oligopeptides ABC transporter permease protein
NT01SS1068	slr1834	12688	1.45967e+06	134385	1.54601e+07	341135	3.92453e+07	10702	1.23119e+06	45877	5.27785e+06	111187	1.27913e+07	29310	3.37192e+06	130028	1.49589e+07	144301	1.66009e+07	P700 apoprotein subunit Ia
NT01SS2138	slr1275	323	98047.7	183	55550.2	371	112618	106	32176.6	182	55246.7	183	55550.2	169	51300.5	192	58282.2	155	47050.8	hypothetical protein
NT01SS0980	ssl2233	376	331926	187	165080	263	232172	135	119176	292	257772	250	220696	178	157135	264	233055	169	149190	30S ribosomal protein S20
NT01SS0268	sll1678	20	9454.94	8	3781.97	2	945.494	4	1890.99	6	2836.48	0	0	4	1890.99	4	1890.99	4	1890.99	similar to spore maturation protein A
NT01SS2264	slr1681	28	7546.28	11	2964.61	7	1886.57	10	2695.1	16	4312.16	6	1617.06	11	2964.61	4	1078.04	4	1078.04	unknown protein
NT01SS1786	slr2103	7	2052.84	13	3812.42	2	586.527	4	1173.05	8	2346.11	6	1759.58	10	2932.63	6	1759.58	4	1173.05	hypothetical protein
NT01SS1356	sll1775	64	6768.72	62	6557.2	75	7932.09	34	3595.88	69	7297.52	55	5816.87	24	2538.27	53	5605.34	56	5922.63	hypothetical protein
NT01SS2036	slr1966	22	7800.32	33	11700.5	27	9573.12	12	4254.72	29	10282.2	21	7445.76	9	3191.04	21	7445.76	16	5672.96	hypothetical protein
NT01SS3393	sll0101	8	6719.43	6	5039.57	10	8399.29	1	839.929	3	2519.79	2	1679.86	2	1679.86	0	0	4	3359.72	unknown protein
NT01SS2993	slr0496	16	12583.7	14	11010.7	12	9437.75	10	7864.79	11	8651.27	5	3932.39	6	4718.87	4	3145.92	4	3145.92	unknown protein
NT01SS3593	sll0027	205	34911.6	229	38998.8	255	43426.6	146	24863.9	133	22650	226	38487.9	156	26566.9	219	37295.8	176	29972.9	NADH dehydrogenase subunit 4 (involved in constitutive, low affinity CO2 uptake)
NT01SS3245	slr0836	35	8827.82	24	6053.36	34	8575.6	26	6557.81	13	3278.91	14	3531.13	23	5801.14	14	3531.13	16	4035.58	dTDP-glucose 4,6-dehydratase
NT01SS2408	sll0426	13	6654.82	7	3583.37	6	3071.46	7	3583.37	14	7166.73	11	5631	19	9726.28	8	4095.27	8	4095.27	unknown protein
NT01SS1553	slr0872	23	4999.48	23	4999.48	13	2825.79	7	1521.58	10	2173.69	15	3260.53	5	1086.84	6	1304.21	8	1738.95	hypothetical protein
NT01SS1874	slr2127	13	5857.63	18	8110.56	16	7209.39	7	3154.11	10	4505.87	5	2252.93	5	2252.93	2	901.174	4	1802.35	hypothetical protein
NT01SS1300	slr0887	24	7690.02	12	3845.01	15	4806.26	15	4806.26	17	5447.09	11	3524.59	3	961.252	8	2563.34	8	2563.34	hypothetical protein
NT01SS2779	slr0350	15	4953.02	17	5613.42	5	1651.01	6	1981.21	3	990.603	2	660.402	6	1981.21	3	990.603	4	1320.8	putative transposase [ISY523e: 2441031 - 2441901]
NT01SS0659	sll1940	46	21628.2	20	9403.55	30	14105.3	8	3761.42	13	6112.31	28	13165	15	7052.66	25	11754.4	20	9403.55	hypothetical protein
NT01SS2229	sll1089	100	38621.7	155	59863.7	234	90374.8	88	33987.1	153	59091.2	150	57932.6	61	23559.3	132	50980.7	121	46732.3	periplasmic protein, function unknown
NT01SS0834	sll1927	246	32691.4	120	15947	155	20598.3	84	11162.9	143	19003.6	102	13555	66	8770.87	83	11030	78	10365.6	ABC transporter ATP-binding protein
NT01SS1106	slr1543	46	8171.63	36	6395.19	45	7993.98	14	2487.02	34	6039.9	50	8882.2	20	3552.88	51	9059.85	35	6217.54	DNA-damage-inducible protein F
NT01SS1114	slr1546	95	38585.5	80	32493	89	36148.5	31	12591	28	11372.6	41	16652.7	32	12997.2	26	10560.2	62	25182.1	hypothetical protein
NT01SS1351	slr1865	109	20323	72	13424.4	87	16221.1	113	21068.8	138	25730.1	76	14170.2	68	12678.6	49	9136.04	54	10068.3	unknown protein
NT01SS2447	slr0287	273	198470	208	151215	583	423839	145	105415	302	219553	319	231912	169	122863	346	251541	292	212283	hypothetical protein
NT01SS1370	sll1770	192	28345.4	52	7676.89	133	19635.1	105	15501.4	71	10481.9	74	10924.8	60	8857.95	71	10481.9	69	10186.6	hypothetical protein
NT01SS3942	ssl0832	33	30371.5	26	23929	51	46937.7	14	12884.9	11	10123.8	18	16566.3	10	9203.48	17	15645.9	19	17486.6	hypothetical protein
NT01SS1166	slr1227	143	14351.9	135	13549	284	28503	79	7928.66	211	21176.5	223	22380.9	85	8530.83	232	23284.2	166	16660.2	chloroplastic outer envelope membrane protein homolog
NT01SS0398	slr0980	57	34244.6	27	16221.1	21	12616.4	21	12616.4	28	16821.9	13	7810.17	11	6608.61	17	10213.3	15	9011.74	hypothetical protein
NT01SS3006	sll0682	29	8711.35	38	11414.9	51	15320	6	1802.35	34	10213.3	34	10213.3	40	12015.6	39	11715.3	30	9011.74	phosphate transport system permease protein PstA homolog
NT01SS3230	slr0583	48	13352.4	18	5007.16	23	6398.04	31	8623.45	52	14465.1	19	5285.34	15	4172.64	29	8067.1	15	4172.64	similar to GDP-fucose synthetase
NT01SS3066	sll0382	132	58562.4	94	41703.5	177	78526.9	105	46583.7	198	87843.6	292	129547	175	77639.6	227	100710	168	74534	hypothetical protein
NT01SS0176	sgl0002	199	344320	42	72670.6	71	122848	65	112466	71	122848	65	112466	69	119387	70	121118	41	70940.4	hypothetical protein
NT01SS0103	slr1129	62	7728.8	89	11094.6	145	18075.4	81	10097.3	98	12216.5	139	17327.5	83	10346.6	120	14959	132	16454.9	ribonuclease E
NT01SS3199	sll0552	21	10750.1	11	5631	14	7166.73	7	3583.37	14	7166.73	19	9726.28	5	2559.55	12	6142.91	11	5631	unknown protein
NT01SS1278	slr0879	55	35775.9	41	26669.3	34	22116	34	22116	53	34475	23	14960.8	30	19514.1	33	21465.6	33	21465.6	glycine decarboxylase complex H-protein
NT01SS1712	ssl0467	36	43256.3	24	28837.6	41	49264.2	21	25232.9	35	42054.8	30	36046.9	25	30039.1	21	25232.9	22	26434.4	unknown protein
NT01SS2094	slr1467	37	14354.1	62	24052.9	104	40346.7	30	11638.5	40	15518	74	28708.2	26	10086.7	73	28320.3	44	17069.8	precorrin isomerase
NT01SS1531	slr0861	32	7062.26	26	5738.09	47	10372.7	16	3531.13	47	10372.7	44	9710.61	37	8165.74	48	10593.4	62	13683.1	glycinamide ribonucleotide transformylase
NT01SS3681	sll0528	119	27092.1	53	12066.2	97	22083.5	57	12976.9	66	15025.9	59	13432.2	49	11155.6	43	9789.59	69	15708.9	hypothetical protein
NT01SS2799	sll0022	26	8997.32	67	23185.4	134	46370.8	18	6228.91	39	13496	47	16264.4	23	7959.17	41	14188.1	58	20070.9	unknown protein
NT01SS2677	slr0185	89	34527.5	43	16681.8	43	16681.8	60	23277	102	39570.8	77	29872.1	23	8922.83	56	21725.2	54	20949.3	orotate phosphoribosyltransferase
NT01SS0344	slr1303	50	10524.7	28	5893.81	37	7788.25	9	1894.44	13	2736.41	10	2104.93	11	2315.42	19	3999.37	18	3788.88	hypothetical protein
NT01SS2813	slr0007	229	77997.6	178	60627	293	99796.1	106	36103.7	184	62670.6	121	41212.7	88	29972.9	128	43596.9	129	43937.5	probable sugar-phosphate nucleotidyltransferase
NT01SS1016	sll1112	226	127790	59	33361.1	49	27706.7	63	35622.9	66	37319.2	53	29968.4	65	36753.8	54	30533.9	25	14136.1	3-dehydroquinate dehydratase
NT01SS0225	slr1105	309	44479.9	212	30516.9	388	55851.8	301	43328.3	434	62473.4	450	64776.5	286	41169.1	446	64200.8	328	47214.9	GTP-binding protein TypA/BipA homolog
NT01SS0434	slr1078	64	52234.1	50	40807.9	88	71821.8	41	33462.4	65	53050.2	47	38359.4	23	18771.6	34	27749.3	39	31830.1	similar to UDP-glucose 4-epimerase
NT01SS1467	sll1692	140	75228.4	65	34927.5	95	51047.9	27	14508.3	49	26329.9	53	28479.3	30	16120.4	63	33852.8	67	36002.2	hypothetical protein
NT01SS0987	slr1195	29	16186.2	35	19535.1	52	29023.6	15	8372.19	43	24000.3	50	27907.3	21	11721.1	22	12279.2	42	23442.1	hypothetical protein
NT01SS0592	ssl1918	37	32662.9	5	4413.91	7	6179.48	17	15007.3	19	16772.9	6	5296.69	9	7945.04	14	12359	7	6179.48	hypothetical protein
NT01SS2591	slr0989	28	9536.83	15	5109.02	10	3406.01	6	2043.61	12	4087.21	8	2724.81	4	1362.4	7	2384.21	7	2384.21	hypothetical protein
NT01SS1877	sll1995	24	6697.76	29	8093.12	10	2790.73	9	2511.66	12	3348.88	16	4465.17	9	2511.66	17	4744.24	14	3907.02	hypothetical protein
NT01SS1392	sll1761	25	10550.3	14	5908.18	30	12660.4	10	4220.13	16	6752.21	11	4642.14	11	4642.14	11	4642.14	21	8862.27	unknown protein
NT01SS2466	sll0361	9	4690.45	4	2084.64	7	3648.12	13	6775.09	6	3126.96	17	8859.73	4	2084.64	5	2605.8	7	3648.12	hypothetical protein
NT01SS1271	sll0875	14	4676.36	10	3340.26	31	10354.8	12	4008.31	14	4676.36	20	6680.52	14	4676.36	5	1670.13	14	4676.36	hypothetical protein
NT01SS2983	slr0489	25	14229.1	33	18782.4	36	20489.8	20	11383.2	16	9106.6	18	10244.9	11	6260.79	27	15367.4	21	11952.4	unknown protein
NT01SS1228	slr1448	67	18819.3	47	13201.6	70	19662	58	16291.3	83	23313.5	52	14606	43	12078.1	57	16010.5	49	13763.4	fructokinase
NT01SS1934	sll0819	2607	1.19967e+06	1384	636881	1326	610190	722	332245	650	299113	809	372281	562	258618	890	409555	850	391148	photosystem I reaction center subunit III precursor (PSI-F), plastocyanin (cyt c553) docking protein
NT01SS3575	slr0032	180	50889.8	115	32512.9	184	52020.7	70	19790.5	139	39298.2	129	36471	97	27424	77	21769.5	101	28554.8	probable branched-chain amino acid aminotransferase
NT01SS0828	sll1572	194	36565.3	97	18282.6	148	27895.2	88	16586.3	85	16020.9	85	16020.9	62	11685.8	70	13193.7	93	17528.7	DNA polymerase III alpha subunit [Contains: Ssp dnaE intein]
NT01SS2480	ssl0707	76	58185.5	14	10718.4	18	13780.8	47	35983.1	61	46701.5	28	21436.8	23	17608.8	28	21436.8	24	18374.4	nitrogen regulatory protein P-II
NT01SS0622	sml0005	298	560452	68	127888	62	116604	51	95916.2	84	157980	88	165503	88	165503	73	137292	41	77109.1	photosystem II PsbK protein
NT01SS2535	slr1923	74	15768.3	42	8949.59	44	9375.76	51	10867.4	38	8097.25	71	15129.1	30	6392.56	47	10015	34	7244.9	hypothetical protein
NT01SS0484	sll0641	52	8820.9	34	5767.51	34	5767.51	13	2205.23	28	4749.72	19	3223.02	11	1865.96	19	3223.02	17	2883.76	unknown protein
NT01SS0746	sll0985	59	7229.81	24	2940.94	24	2940.94	27	3308.56	34	4166.33	19	2328.24	18	2205.71	19	2328.24	17	2083.17	unknown protein
NT01SS2895	slr0436	35	10160.9	22	6386.84	39	11322.1	11	3193.42	29	8419.02	15	4354.66	7	2032.18	21	6096.53	17	4935.29	carbon dioxide concentrating mechanism protein CcmO
NT01SS1081	slr1839	83	63544.7	30	22968	42	32155.2	33	25264.8	51	39045.5	22	16843.2	22	16843.2	22	16843.2	27	20671.2	carbon dioxide concentrating mechanism protein CcmK homolog 4, putative carboxysome assembly protein
NT01SS3042	slr0645	139	55931.4	52	20924	70	28166.9	101	40640.8	136	54724.3	50	20119.2	66	26557.4	60	24143.1	54	21728.8	hypothetical protein
NT01SS0915	sll1069	100	19354.1	256	49546.4	540	104512	62	11999.5	222	42966	292	56513.9	131	25353.8	252	48772.2	293	56707.4	3-oxoacyl-[acyl-carrier-protein] synthase II
NT01SS3271	slr0848	95	29563.7	110	34231.6	223	69396.9	76	23650.9	139	43256.3	127	39522	66	20539	121	37654.8	151	46990.7	hypothetical protein
NT01SS2356	sll1534	261	59577.3	243	55468.5	337	76925.5	160	36522.5	223	50903.2	194	44283.5	151	34468.1	135	30815.9	161	36750.8	probable glycosyltransferase
NT01SS3802	sll1489	35	10814.1	18	5561.53	16	4943.58	7	2162.82	17	5252.56	17	5252.56	11	3398.71	35	10814.1	10	3089.74	circadian phase modifier CpmA homolog
NT01SS0818	sll1575	52	10788.2	26	5394.08	43	8920.97	11	2282.11	21	4356.75	36	7468.72	18	3734.36	26	5394.08	20	4149.29	a part of spkA: serine/threonine protein kinase, regulates cellular motility ( disrupted by frameshift mutation)
NT01SS3961	sll1108	33	10343.9	24	7522.84	25	7836.29	11	3447.97	20	6269.03	17	5328.68	8	2507.61	22	6895.94	20	6269.03	stationary-phase survival protein SurE homolog
NT01SS3222	sll0542	187	24736.8	208	27514.7	311	41139.8	79	10450.3	191	25265.9	164	21694.3	102	13492.8	171	22620.3	218	28837.6	acetyl-coenzyme A synthetase
NT01SS1011	slr1212	43	4325.63	65	6538.75	60	6035.77	27	2716.1	27	2716.1	36	3621.46	30	3017.88	61	6136.36	33	3319.67	similar to two-component sensor histidine kinase
NT01SS0169	slr0250	42	20299.1	29	14016	49	23682.2	15	7249.67	49	23682.2	66	31898.5	15	7249.67	36	17399.2	56	27065.4	hypothetical protein
NT01SS2422	slr0448	34	5778.84	21	3569.29	21	3569.29	13	2209.56	6	1019.8	21	3569.29	18	3059.39	32	5438.91	23	3909.22	DNA repair protein RadA
NT01SS3186	sll0891	67	17199.8	81	20793.8	168	43128	31	7958.14	71	18226.7	102	26184.8	59	15146.1	123	31575.8	101	25928.1	malate dehydrogenase
NT01SS2693	slr0370	112	21295.4	129	24527.8	247	46964	49	9316.75	114	21675.7	180	34224.8	61	11598.4	162	30802.3	202	38407.8	succinate-semialdehyde dehydrogenase (NADP+)
NT01SS1121	sll1463	109	14991.9	178	24482.1	297	40849.4	99	13616.5	172	23656.9	229	31496.7	135	18567.9	204	28058.2	215	29571.1	cell division protein FtsH
NT01SS1602	sll1960	37	22701.9	11	6749.22	5	3067.83	8	4908.52	4	2454.26	4	2454.26	7	4294.96	4	2454.26	13	7976.35	hypothetical protein
NT01SS3548	ssl1255	54	51907.6	28	26915.1	25	24031.3	24	23070	34	32682.6	40	38450.1	27	25953.8	31	29798.8	26	24992.6	hypothetical protein
NT01SS2585	slr1946	36	11366.6	31	9787.93	83	26206.4	19	5999.05	47	14839.8	52	16418.5	27	8524.97	49	15471.2	58	18312.9	hypothetical protein
NT01SS1188	sll1129	74	21411.2	49	14177.7	81	23436.5	27	7812.18	56	16203	71	20543.1	31	8969.54	63	18228.4	45	13020.3	2-hydroxy-6-oxohepta-2,4-dienoate hydrolase
NT01SS3137	slr0207	99	15831.3	80	12793	108	17270.6	126	20149	85	13592.6	96	15351.6	80	12793	67	10714.1	67	10714.1	hypothetical protein
NT01SS1377	slr1874	58	14134.5	25	6092.44	28	6823.53	27	6579.84	43	10479	46	11210.1	47	11453.8	24	5848.74	35	8529.42	D-alanine--D-alanine ligase
NT01SS1480	slr1732	90	51224.6	19	10814.1	36	20489.8	38	21628.2	72	40979.7	32	18213.2	26	14798.2	27	15367.4	19	10814.1	hypothetical protein
NT01SS2699	slr0373	676	460493	809	551093	2417	1.64647e+06	222	151227	533	363081	1065	725480	402	273843	1452	989106	1315	895781	hypothetical protein
NT01SS2656	sll0168	96	74153.7	64	49435.8	59	45573.6	10	7724.35	18	13903.8	11	8496.78	20	15448.7	27	20855.7	22	16993.6	hypothetical protein
NT01SS1329	sll1307	122	59969	59	29001.4	84	41290.1	34	16712.7	39	19170.4	30	14746.5	37	18187.3	54	26543.7	47	23102.8	periplasmic protein, function unknown
NT01SS0280	slr1790	269	110293	91	37311.2	155	63552	165	67652.1	191	78312.4	136	55761.7	106	43461.3	124	50841.6	106	43461.3	hypothetical protein
NT01SS0996	slr1200	160	35583.6	71	15790.2	126	28022.1	59	13121.5	62	13788.7	88	19571	69	15345.4	110	24463.7	56	12454.3	urea transport system permease protein
NT01SS3190	slr0922	33	14640.6	35	15527.9	58	25732	10	4436.55	33	14640.6	47	20851.8	29	12866	50	22182.7	40	17746.2	peptidyl-tRNA hydrolase
NT01SS0916	ssl2084	134	124653	67	62326.3	147	136746	28	26046.8	51	47442.4	73	67907.8	60	55814.6	125	116280	73	67907.8	acyl carrier protein
NT01SS0904	slr1145	51	10814.1	32	6785.31	59	12510.4	29	6149.19	20	4240.82	30	6361.23	28	5937.14	46	9753.88	30	6361.23	Monocomponent sodium-dependent glutamate permease GltS
NT01SS1574	slr1249	12	3567.53	7	2081.06	6	1783.77	2	594.589	7	2081.06	1	297.294	8	2378.36	2	594.589	3	891.883	phosphate transport system permease protein PstA homolog
NT01SS2801	slr0001	13	6985.5	7	3761.42	3	1612.04	4	2149.38	1	537.346	6	3224.07	5	2686.73	10	5373.46	6	3224.07	hypothetical protein
NT01SS3163	slr0900	26	5752.76	17	3761.42	10	2212.6	4	885.04	9	1991.34	12	2655.12	8	1770.08	6	1327.56	6	1327.56	molybdopterin biosynthesis MoeA protein
NT01SS3355	sll0595	22	13217.2	13	7810.17	12	7209.39	9	5407.04	14	8410.95	9	5407.04	2	1201.56	10	6007.82	12	7209.39	unknown protein
NT01SS3144	ssl0331	8	8651.27	10	10814.1	5	5407.04	3	3244.23	3	3244.23	2	2162.82	0	0	3	3244.23	3	3244.23	hypothetical protein
NT01SS3016	slr0630	29	11403.9	6	2359.44	13	5112.11	3	1179.72	11	4325.63	8	3145.92	14	5505.35	11	4325.63	9	3539.15	hypothetical protein
NT01SS1305	ssr1499	3	2338.18	9	7014.54	3	2338.18	5	3896.97	4	3117.57	3	2338.18	1	779.393	0	0	3	2338.18	hypothetical protein
NT01SS0472	slr0682	20	4189.48	13	2723.16	16	3351.58	9	1885.26	9	1885.26	16	3351.58	10	2094.74	5	1047.37	12	2513.69	histidinol dehydrogenase
NT01SS3288	slr0080	10	5211.61	13	6775.09	6	3126.96	14	7296.25	8	4169.29	10	5211.61	2	1042.32	2	1042.32	3	1563.48	ribonuclease H
NT01SS3949	slr0458	18	7345.42	12	4896.94	14	5713.1	8	3264.63	10	4080.79	9	3672.71	6	2448.47	7	2856.55	6	2448.47	unknown protein
NT01SS2773	slr0347	25	8255.03	15	4953.02	14	4622.81	12	3962.41	11	3632.21	5	1651.01	6	1981.21	13	4292.61	6	1981.21	probable permease protein of ABC transporter
NT01SS1903	sll1233	68	18977	32	8930.34	31	8651.27	42	11721.1	44	12279.2	33	9209.41	36	10046.6	40	11162.9	24	6697.76	hypothetical protein
NT01SS0065	slr1117	30	10218	18	6130.82	22	7493.22	17	5790.22	20	6812.02	6	2043.61	24	8174.43	4	1362.4	15	5109.02	hypothetical protein
NT01SS2286	slr1689	128	38450.1	64	19225	59	17723.1	62	18624.3	65	19525.4	46	13818	44	13217.2	40	12015.6	33	9912.91	formamidopyrimidine-DNA glycosylase
NT01SS3415	slr0120	6	2043.61	16	5449.62	19	6471.42	6	2043.61	9	3065.41	6	2043.61	8	2724.81	8	2724.81	6	2043.61	probable tRNA/rRNA methyltransferase
NT01SS2812	slr0006	389	142599	189	69283.5	310	113640	191	70016.6	239	87612.4	242	88712.1	157	57552.9	253	92744.5	176	64517.9	unknown protein
NT01SS0930	sll1820	275	85888	708	221123	953	297641	167	52157.5	406	126802	762	237988	340	106189	837	261412	641	200197	tRNA pseudouridine synthase 1
NT01SS2108	slr1476	253	65926.8	95	24755.1	117	30487.9	61	15895.4	76	19804.1	93	24234	70	18240.6	94	24494.6	80	20846.4	aspartate carbamoyltransferase
NT01SS1593	slr1258	55	18514.4	21	7069.13	40	13465	29	9762.13	49	16494.6	10	3366.25	20	6732.5	25	8415.63	32	10772	unknown protein
NT01SS2867	sll0195	31	12473.9	19	7645.31	40	16095.4	18	7242.92	33	13278.7	37	14888.2	14	5633.38	25	10059.6	29	11669.2	probable ATP-dependent protease
NT01SS2867	sll0195	31	12473.9	19	7645.31	40	16095.4	18	7242.92	33	13278.7	37	14888.2	14	5633.38	25	10059.6	29	11669.2	probable ATP-dependent protease
NT01SS2096	smr0011	71	133530	60	112843	91	171145	39	73347.7	67	126008	59	110962	30	56421.3	58	109081	55	103439	50S ribosomal protein L34
NT01SS2839	slr0020	56	5822.97	60	6238.89	40	4159.26	40	4159.26	51	5303.06	28	2911.48	43	4471.21	33	3431.39	26	2703.52	DNA recombinase
NT01SS2163	sll1447	129	87875.1	27	18392.5	37	25204.5	49	33378.9	65	44278.1	34	23160.9	33	22479.7	44	29972.9	26	17711.3	hypothetical protein
NT01SS1424	sll2008	143	28703.7	88	17663.8	170	34123.3	41	8229.74	105	21076.2	109	21879.1	74	14853.7	124	24890	95	19068.9	processing protease
NT01SS2137	slr1274	511	120130	499	117309	839	197239	234	55010.8	311	73112.6	417	98032	295	69351.2	461	108376	358	84161.8	probable fimbrial assembly protein PilM, required for motility
NT01SS2098	slr1470	964	622375	936	604297	1326	856088	762	491960	983	634641	1037	669505	751	484858	1130	729547	1071	691456	hypothetical protein
NT01SS1755	sll1988	20	5710.41	34	9707.69	47	13419.5	8	2284.16	22	6281.45	33	9422.17	22	6281.45	55	15703.6	37	10564.3	33 kDa chaperonin
NT01SS0808	ssl3093	2040	2.10102e+06	1254	1.29151e+06	1317	1.3564e+06	749	771405	913	940310	834	858947	756	778614	1014	1.04433e+06	711	732268	phycobilisome small rod linker polypeptide
NT01SS2781	slr0351	77	15974.8	56	11618	54	11203.1	52	10788.2	48	9958.29	62	12862.8	34	7053.79	84	17427	34	7053.79	hypothetical protein
NT01SS0443	slr1084	39	22952.3	17	10004.9	21	12359	13	7650.78	16	9416.35	10	5885.22	19	11181.9	10	5885.22	17	10004.9	unknown protein
NT01SS1899	slr1325	537	61047.7	304	34559.6	383	43540.5	275	31262.8	300	34104.9	308	35014.3	171	19439.8	321	36492.2	277	31490.2	GTP pyrophosphokinase
NT01SS2547	slr1930	104	48114	50	23131.7	46	21281.2	40	18505.4	34	15729.6	23	10640.6	30	13879	34	15729.6	28	12953.8	type 4 pilin-like protein
NT01SS3051	sll0398	60	11770.4	34	6669.91	24	4708.17	12	2354.09	15	2942.61	17	3334.96	21	4119.65	20	3923.48	14	2746.43	deoxyguanosinetriphosphate triphosphohydrolase
NT01SS3051	sll0398	60	11770.4	34	6669.91	24	4708.17	12	2354.09	15	2942.61	17	3334.96	21	4119.65	20	3923.48	14	2746.43	deoxyguanosinetriphosphate triphosphohydrolase
NT01SS3402	slr0110	24	9793.89	12	4896.94	16	6529.26	5	2040.39	9	3672.71	10	4080.79	5	2040.39	5	2040.39	14	5713.1	hypothetical protein
NT01SS1678	sll1601	18	3752.36	23	4794.68	15	3126.96	9	1876.18	16	3335.43	21	4377.75	6	1250.79	22	4586.21	14	2918.5	hypothetical protein
NT01SS1458	slr1813	129	72468.4	47	26403.2	32	17976.7	53	29773.8	45	25279.7	38	21347.3	37	20785.5	61	34268	42	23594.4	hypothetical protein
NT01SS1421	sll2010	25	4774.43	18	3437.59	28	5347.36	8	1527.82	25	4774.43	35	6684.2	19	3628.57	31	5920.29	25	4774.43	UDP-N-acetylmuramoylalanine--D-glutamate ligase
NT01SS1705	slr1730	15	6794.19	26	11776.6	51	23100.2	8	3623.57	10	4529.46	19	8605.97	11	4982.41	26	11776.6	25	11323.6	potassium-transporting P-type ATPase C chain
NT01SS0138	slr0739	80	21628.2	56	15139.7	125	33794	46	12436.2	66	17843.2	61	16491.5	28	7569.86	98	26494.5	66	17843.2	geranylgeranyl pyrophosphate synthase
NT01SS0138	slr0739	80	21628.2	56	15139.7	125	33794	46	12436.2	66	17843.2	61	16491.5	28	7569.86	98	26494.5	66	17843.2	geranylgeranyl pyrophosphate synthase
NT01SS3221	slr0575	110	51440	56	26187.6	104	48634.2	41	19173.1	82	38346.2	66	30864	54	25252.3	66	30864	63	29461.1	hypothetical protein
NT01SS0898	slr1142	151	76843.6	70	35622.9	132	67174.5	78	39694.1	95	48345.3	65	33078.4	59	30025	61	31042.8	52	26462.7	hypothetical protein
NT01SS2101	sll1384	179	49161.2	144	39548.7	123	33781.1	58	15929.3	115	31584	82	22520.8	52	14281.5	99	27189.7	90	24717.9	similar to DnaJ protein
NT01SS1124	sll1459	38	14546.4	25	9569.99	35	13398	15	5741.99	20	7655.99	28	10718.4	15	5741.99	25	9569.99	19	7273.19	stationary-phase survival protein SurE homolog
NT01SS2426	sll0271	20	6246.4	74	23111.7	181	56529.9	20	6246.4	66	20613.1	100	31232	34	10618.9	97	30295.1	114	35604.5	N utilization substance protein B homolog
NT01SS1268	sll0877	64	12062.8	28	5277.46	22	4146.58	19	3581.13	37	6973.79	12	2261.77	18	3392.65	15	2827.21	19	3581.13	hypothetical protein
NT01SS3609	slr0533	34	7209.39	33	6997.35	29	6149.19	20	4240.82	20	4240.82	24	5088.98	9	1908.37	17	3604.69	19	4028.78	two-component sensor histidine kinase
NT01SS2054	sll1885	150	15339.1	125	12782.6	78	7976.35	67	6851.48	54	5522.09	48	4908.52	55	5624.35	73	7465.04	57	5828.87	unknown protein
NT01SS2890	sll0408	303	65045.5	325	69768.3	294	63113.5	329	70627	334	71700.3	372	79857.9	262	56244	351	75349.7	265	56888	peptidyl-prolyl cis-trans isomerase
NT01SS3231	slr0825	158	21424.8	161	21831.6	278	37696.7	94	12746.4	148	20068.8	196	26577.6	106	14373.6	170	23052	181	24543.6	probable peptidase
NT01SS1379	ssl3379	39	34080.8	41	35828.5	73	63792.2	28	24468.2	25	21846.6	24	20972.8	28	24468.2	32	27963.7	27	23594.4	hypothetical protein
NT01SS0646	smr0006	310	595976	105	201863	133	255693	64	123040	61	117273	75	144188	52	99970.2	58	111505	70	134575	cytochrome b559 b subunit
NT01SS1178	slr1236	81	39368.1	39	18955	61	29647.6	21	10206.6	58	28189.5	45	21871.2	32	15552.8	24	11664.6	43	20899.1	hypothetical protein
NT01SS0235	sll1033	192	24828.7	148	19138.8	185	23923.5	174	22501.1	220	28449.6	192	24828.7	146	18880.2	203	26251.2	206	26639.2	probable protein phosphatase
NT01SS0126	sll0704	86	18979.8	63	13903.8	142	31338.8	27	5958.78	73	16110.8	85	18759.1	52	11476.2	76	16772.9	96	21186.8	cysteine desulfurase
NT01SS3637	sll0495	27	4526.83	26	4359.17	4	670.641	14	2347.24	14	2347.24	8	1341.28	2	335.32	4	670.641	8	1341.28	asparaginyl-tRNA synthetase
NT01SS0519	sll1510	41	14360.4	13	4553.3	10	3502.54	29	10157.4	31	10857.9	27	9456.85	23	8055.84	23	8055.84	16	5604.06	unknown protein
NT01SS0774	sll1293	38	21073.6	21	11645.9	55	30501.3	14	7763.96	30	16637.1	25	13864.2	20	11091.4	36	19964.5	32	17746.2	unknown protein
NT01SS0749	slr1037	8	5243.19	4	2621.6	12	7864.79	6	3932.39	7	4587.79	19	12452.6	4	2621.6	11	7209.39	8	5243.19	two-component response regulator CheY subfamily
NT01SS0749	slr1037	8	5243.19	4	2621.6	12	7864.79	6	3932.39	7	4587.79	19	12452.6	4	2621.6	11	7209.39	8	5243.19	two-component response regulator CheY subfamily
NT01SS0744	slr1035	12	5898.59	16	7864.79	17	8356.34	14	6881.69	19	9339.44	6	2949.3	7	3440.84	20	9830.99	8	3932.39	hypothetical protein
NT01SS0521	slr1599	209	72907.9	66	23023.5	66	23023.5	41	14302.5	76	26511.9	54	18837.4	67	23372.4	46	16046.7	40	13953.7	hypothetical protein
NT01SS3005	sll0683	34	10657.4	37	11597.7	38	11911.2	13	4074.87	27	8463.2	23	7209.39	10	3134.52	18	5642.13	24	7522.84	phosphate transport ATP-binding protein PstB homolog
NT01SS2908	sll0402	74	16331.5	67	14786.6	85	18759.1	28	6179.48	68	15007.3	67	14786.6	74	16331.5	76	16772.9	53	11696.9	aspartate aminotransferase
NT01SS3763	sll0623	67	22039.4	91	29934	150	49341.8	60	19736.7	104	34210.3	98	32236.7	60	19736.7	88	28947.2	98	32236.7	unknown protein
NT01SS0775	sll1292	84	56773.9	50	33794	58	39201.1	80	54070.4	45	30414.6	52	35145.8	41	27711.1	65	43932.2	45	30414.6	two-component response regulator CheY subfamily
NT01SS0950	sll1806	320	225074	536	376998	797	560574	112	78775.8	219	154035	382	268682	192	135044	510	358711	460	323543	50S ribosomal protein L14
NT01SS2906	slr0439	79	13322.6	98	16526.8	152	25633.4	71	11973.5	53	8937.96	115	19393.7	79	13322.6	113	19056.4	108	18213.2	unknown protein
NT01SS2292	slr1693	264	59945.8	127	28837.6	102	23160.9	164	37239.1	175	39736.8	104	23615	72	16348.9	102	23160.9	79	17938.3	two-component response regulator PatA subfamily
NT01SS2292	slr1693	264	59945.8	127	28837.6	102	23160.9	164	37239.1	175	39736.8	104	23615	72	16348.9	102	23160.9	79	17938.3	two-component response regulator PatA subfamily
NT01SS0215	slr1096	140	25285.5	523	94459.6	730	131846	181	32690.6	288	52016	592	106922	242	43707.9	685	123719	710	128234	dihydrolipoamide dehydrogenase
NT01SS0889	slr1139	204	154812	70	53121.8	132	100173	92	69817.2	114	86512.7	99	75129.4	77	58434	98	74370.5	68	51604.1	thioredoxin
NT01SS0826	slr1708	137	28767.6	585	122840	1430	300275	95	19948.3	240	50395.7	758	159167	258	54175.4	756	158747	774	162526	probable peptidase
NT01SS3682	slr0556	20	7829.2	14	5480.44	17	6654.82	15	5871.9	12	4697.52	9	3523.14	13	5088.98	17	6654.82	13	5088.98	hypothetical protein
NT01SS0356	ssr1604	168	183976	33	36138.2	57	62420.5	43	47089.2	56	61325.4	32	35043.1	42	45994.1	33	36138.2	26	28472.5	50S ribosomal protein L28
NT01SS0253	slr1776	59	9002.2	21	3204.17	18	2746.43	27	4119.65	26	3967.07	22	3356.75	22	3356.75	16	2441.27	13	1983.54	high affinity sulfate transporter
NT01SS0781	slr1391	27	14878	62	34164.2	95	52348.4	30	16531.1	31	17082.1	61	33613.2	30	16531.1	54	29756	70	38572.5	unknown protein
NT01SS3198	sll0553	148	34511.8	96	22386	175	40807.9	98	22852.4	160	37310	92	21453.3	39	9094.32	114	26583.4	127	29614.9	hypothetical protein
NT01SS2034	sll1894	77	11139.6	56	8101.52	92	13309.6	43	6220.81	71	10271.6	89	12875.6	50	7233.5	55	7956.85	75	10850.3	riboflavin biosynthesis protein RibA
NT01SS3370	sll0588	141	79209.7	33	18538.4	55	30897.4	40	22470.8	69	38762.2	28	15729.6	31	17414.9	34	19100.2	31	17414.9	unknown protein
NT01SS3958	slr1179	96	21405.2	45	10033.7	76	16945.8	52	11594.5	60	13378.2	48	10702.6	54	12040.4	55	12263.4	49	10925.6	hypothetical protein
NT01SS1766	sll1982	52	18901.9	20	7269.97	22	7996.97	21	7633.47	24	8723.97	11	3998.48	16	5815.98	17	6179.48	18	6542.98	putative transposase [ISY352c: 1553414 - 1553903, join 1554854 - 1555790]
NT01SS1749	slr2080	84	48126.3	45	25781.9	33	18906.7	34	19479.7	51	29219.5	33	18906.7	52	29792.4	23	13177.4	18	10312.8	hypothetical protein
NT01SS2603	sll0945	157	28415.3	93	16832	158	28596.2	71	12850.2	120	21718.7	138	24976.5	84	15203.1	116	20994.7	105	19003.8	glycogen synthase
NT01SS2694	sll0337	79	15857.3	28	5620.31	55	11039.9	30	6021.76	33	6623.94	23	4616.69	19	3813.78	21	4215.23	23	4616.69	phosphate sensor, two-component sensor histidine kinase
NT01SS0372	slr0969	53	7301.23	44	6061.4	40	5510.36	32	4408.29	61	8403.3	51	7025.71	18	2479.66	45	6199.16	51	7025.71	precorrin methylase
NT01SS3126	sll0182	249	32393.5	140	18213.2	207	26929.5	151	19644.2	174	22636.4	115	14960.8	115	14960.8	122	15871.5	117	15221	ABC transporter ATP-binding protein
NT01SS2692	slr0369	269	21468.6	583	46528.5	967	77175.1	191	15243.5	425	33918.7	551	43974.6	318	25379.2	645	51476.6	608	48523.7	RND multidrug efflux transporter
NT01SS2006	sll1247	512	96712.9	346	65356.7	413	78012.5	219	41367.4	226	42689.7	237	44767.5	223	42123	281	53078.7	277	52323.2	hypothetical protein
NT01SS1684	sll1598	6	1568.21	10	2613.68	3	784.103	6	1568.21	0	0	3	784.103	3	784.103	1	261.368	5	1306.84	Mn transporter MntC
NT01SS3444	sll0282	13	3439.34	9	2381.08	8	2116.52	2	529.13	10	2645.65	4	1058.26	4	1058.26	2	529.13	5	1322.82	unknown protein
NT01SS2871	slr0230	23	7031.07	16	4891.18	10	3056.98	8	2445.59	5	1528.49	8	2445.59	4	1222.79	5	1528.49	5	1528.49	putative transposase [ISY100f: 2534034 - 2534980]
NT01SS3342	slr0520	36	13842	11	4229.51	18	6921.01	17	6536.51	36	13842	35	13457.5	14	5383.01	30	11535	10	3845.01	phosphoribosyl formylglycinamidine synthase
NT01SS0433	ssr1766	74	83142.1	46	51682.9	82	92130.4	46	51682.9	61	68536	59	66288.9	30	33706.2	25	28088.5	40	44941.6	hypothetical protein
NT01SS2691	slr0366	41	2032.68	55	2726.76	38	1883.94	16	793.239	20	991.549	22	1090.7	16	793.239	14	694.084	20	991.549	unknown protein
NT01SS2720	slr0388	10	3845.01	8	3076.01	7	2691.51	2	769.002	9	3460.51	4	1538	4	1538	5	1922.5	5	1922.5	hypothetical protein
NT01SS1603	sll1959	42	13558	19	6133.36	21	6778.98	6	1936.85	26	8393.02	15	4842.13	10	3228.08	19	6133.36	10	3228.08	probable inositol monophosphatase
NT01SS1397	slr1880	65	14876.5	61	13961	42	9612.52	37	8468.17	59	13503.3	24	5492.87	25	5721.74	29	6637.22	35	8010.43	hypothetical protein
NT01SS3841	slr0747	22	5200.22	16	3781.97	8	1890.99	9	2127.36	13	3072.85	5	1181.87	11	2600.11	9	2127.36	5	1181.87	glucosylglycerol transport system ATP-binding protein
NT01SS2501	slr0150	149	118260	264	209535	561	445262	105	83337.9	159	126197	238	188899	120	95243.3	377	299223	365	289698	ferredoxin, petF-like protein
NT01SS2856	sll0204	46	8708.06	73	13819.3	64	12115.6	75	14197.9	104	19687.8	107	20255.7	79	14955.1	79	14955.1	57	10790.4	glucose inhibited division protein
NT01SS0305	sll1659	37	8144.96	64	14088.6	117	25755.7	27	5943.62	35	7704.69	83	18271.1	43	9465.76	96	21132.9	84	18491.3	hypothetical protein
NT01SS0932	sll1818	745	204609	1264	347149	1364	374614	387	106287	714	196095	740	203236	445	122216	847	232623	865	237567	RNA polymerase alpha subunit
NT01SS1220	slr1442	31	9216.13	31	9216.13	64	19026.8	24	7135.07	31	9216.13	40	11891.8	19	5648.59	45	13378.2	54	16053.9	hypothetical protein
NT01SS3839	slr1588	138	28290.9	45	9225.29	35	7175.22	38	7790.24	52	10660.3	31	6355.2	30	6150.19	25	5125.16	27	5535.17	two-component transcription regulator
NT01SS2893	slr0435	20	11162.9	39	21767.7	33	18418.8	20	11162.9	20	11162.9	26	14511.8	22	12279.2	40	22325.9	22	12279.2	biotin carboxyl carrier protein of acetyl-CoA carboxylase
NT01SS2171	slr1529	105	10865.8	86	8899.63	108	11176.3	56	5795.11	61	6312.53	88	9106.6	42	4346.33	57	5898.59	66	6829.95	nitrogen assimilation regulatory protein
NT01SS0929	sll1821	360	200933	579	323167	917	511820	173	96559.3	364	203165	573	319818	291	162421	688	384005	570	318143	50S ribosomal protein L13
NT01SS0810	sll1579	7298	2.30427e+06	9352	2.9528e+06	10470	3.30579e+06	4208	1.32863e+06	6548	2.06746e+06	6835	2.15808e+06	4635	1.46345e+06	8057	2.54391e+06	6630	2.09335e+06	phycobilisome rod linker polypeptide
NT01SS1083	slr1841	9212	1.23559e+06	15616	2.09455e+06	24411	3.2742e+06	4125	553279	9790	1.31311e+06	12685	1.70142e+06	5597	750715	12481	1.67405e+06	14074	1.88772e+06	probable porin; major outer membrane protein
NT01SS2969	sll0459	40	5164.94	34	4390.2	34	4390.2	27	3486.33	29	3744.58	33	4261.07	15	1936.85	38	4906.69	29	3744.58	excinuclease ABC subunit B
NT01SS2969	sll0459	40	5164.94	34	4390.2	34	4390.2	27	3486.33	29	3744.58	33	4261.07	15	1936.85	38	4906.69	29	3744.58	excinuclease ABC subunit B
NT01SS1652	slr2004	156	27712.5	68	12079.8	68	12079.8	70	12435.1	68	12079.8	66	11724.5	53	9415.14	60	10658.6	41	7283.41	periplasmic protein, function unknown
NT01SS2642	slr0171	165	81105.6	68	33425.4	66	32442.3	71	34900	83	40798.6	57	28018.3	72	35391.5	78	38340.8	53	26052.1	photosystem I assembly related protein Ycf37
NT01SS1326	slr1407	77	22970.6	43	12827.7	31	9247.91	45	13424.4	49	14617.7	20	5966.39	19	5668.07	36	10739.5	24	7159.67	unknown protein
NT01SS1820	slr1512	52	11996.4	34	7843.82	21	4844.71	24	5536.81	44	10150.8	27	6228.91	15	3460.51	20	4614.01	24	5536.81	sodium-dependent bicarbonate transporter
NT01SS2538	sll1865	54	13903.8	41	10556.6	24	6179.48	29	7466.87	17	4377.13	31	7981.82	12	3089.74	13	3347.22	12	3089.74	peptide chain release factor 2
NT01SS2916	sll0071	21	5439.42	16	4144.32	28	7252.56	11	2849.22	17	4403.34	14	3626.28	15	3885.3	12	3108.24	12	3108.24	hypothetical protein
NT01SS2746	sll0757	639	111455	926	161514	1685	293899	473	82501	779	135874	1126	196398	532	92791.8	1062	185235	1091	190293	amidophosphoribosyltransferase
NT01SS0522	slr1600	124	71517.1	135	77861.4	124	71517.1	83	47870.3	109	62865.9	93	53637.9	101	58251.9	123	70940.4	93	53637.9	hypothetical protein
NT01SS3798	sll1491	94	23301.4	150	37183.1	243	60236.6	52	12890.1	113	28011.3	115	28507	46	11402.8	125	30985.9	176	43628.2	periplasmic WD-repeat protein
NT01SS0884	sll1084	126	12587.3	45	4495.46	75	7492.44	57	5694.25	77	7692.24	78	7792.13	66	6593.34	54	5394.55	45	4495.46	hypothetical protein
NT01SS1640	sll1906	23	3995.57	43	7469.97	47	8164.85	10	1737.2	37	6427.65	54	9380.89	13	2258.36	54	9380.89	52	9033.45	hypothetical protein
NT01SS0802	sll1582	42	3241.33	61	4707.65	42	3241.33	37	2855.46	18	1389.14	25	1929.36	24	1852.19	12	926.095	33	2546.76	unknown protein
NT01SS0008	sll1212	205	48857	93	22164.4	134	31935.8	91	21687.8	103	24547.7	140	33365.8	76	18112.8	124	29552.5	87	20734.4	GDP-mannose 4,6-dehydratase
NT01SS1674	slr1720	293	41897.9	308	44042.8	553	79076.9	170	24309.3	272	38895	385	55053.5	231	33032.1	400	57198.5	398	56912.5	aspartyl-tRNA synthetase
NT01SS0711	sll1831	64	12010.4	56	10509.1	129	24208.5	38	7131.2	49	9195.49	100	18766.3	29	5442.23	67	12573.4	63	11822.8	glycolate oxidase subunit, (Fe-S)protein
NT01SS1942	sll0816	58	13488.5	20	4651.22	27	6279.15	15	3488.41	6	1395.37	20	4651.22	11	2558.17	20	4651.22	21	4883.78	probable oxidoreductase
NT01SS0257	slr1778	42	20413.1	12	5832.32	12	5832.32	16	7776.42	5	2430.13	19	9234.5	19	9234.5	10	4860.26	14	6804.37	unknown protein
NT01SS3797	slr1566	21	4587.79	27	5898.59	36	7864.79	8	1747.73	7	1529.26	27	5898.59	14	3058.53	30	6553.99	21	4587.79	hypothetical protein
NT01SS2367	slr1639	31	17302.5	18	10046.6	25	13953.7	12	6697.76	23	12837.4	4	2232.59	14	7814.05	9	5023.32	14	7814.05	SsrA-binding protein
NT01SS0681	sll1931	151	30522	293	59224.8	473	95608.6	50	10106.6	100	20213.2	221	44671.3	119	24053.8	313	63267.4	284	57405.6	serine hydroxymethyltransferase
NT01SS1319	ssl2595	198	190328	54	51907.6	72	69210.1	104	99970.2	126	121118	51	49023.8	83	79783.9	83	79783.9	58	55752.6	hypothetical protein
NT01SS2920	sll0068	94	6558.22	118	8232.66	137	9558.26	38	2651.19	83	5790.77	93	6488.45	58	4046.56	101	7046.6	95	6627.99	unknown protein
NT01SS3688	sll0522	165	137256	102	84849	134	111468	66	54902.3	79	65716.4	118	98158.6	62	51574.9	80	66548.2	88	73203	NADH dehydrogenase subunit 4L
NT01SS0347	slr1306	109	19166.4	422	74204	614	107965	54	9495.29	174	30595.9	381	66994.6	172	30244.3	532	93546.2	470	82644.2	hypothetical protein
NT01SS0488	ssr1155	71	90329.4	33	41984.1	62	78879.2	34	43256.3	52	66156.8	54	68701.2	23	29261.6	46	58523.3	37	47073.1	hypothetical protein
NT01SS0486	slr0688	36	9053.65	24	6035.77	44	11065.6	26	6538.75	22	5532.79	38	9556.63	16	4023.85	28	7041.73	30	7544.71	hypothetical protein
NT01SS1113	slr1545	813	313995	650	251041	965	372700	285	110072	511	197357	557	215123	398	153714	628	242544	507	195812	RNA polymerase ECF-type (group 3) sigma-E factor
NT01SS3608	sll0513	112	34729.1	76	23566.2	66	20465.4	64	19845.2	110	34108.9	85	26356.9	68	21085.5	72	22325.9	62	19225	hypothetical protein
NT01SS0439	slr1082	63	39783.2	105	66305.3	254	160396	46	29048.1	91	57464.6	101	63779.4	55	34731.4	122	77040.5	121	76409	unknown protein
NT01SS2815	slr0009	2438	447809	7823	1.43692e+06	13778	2.53073e+06	1531	281212	4187	769063	7228	1.32763e+06	3054	560955	9281	1.70472e+06	8429	1.54823e+06	ribulose bisphosphate carboxylase large subunit
NT01SS3431	slr0303	44	11785	22	5892.5	32	8570.92	57	15266.9	43	11517.2	38	10178	17	4553.3	19	5088.98	25	6696.03	hypothetical protein
NT01SS0340	sll1191	51	32682.6	31	19865.9	34	21788.4	20	12816.7	23	14739.2	24	15380	20	12816.7	20	12816.7	25	16020.9	hypothetical protein
NT01SS1425	slr2135	19	6346.49	53	17703.4	144	48099.7	2	668.052	32	10688.8	72	24049.9	21	7014.54	83	27724.1	127	42421.3	hydrogenase accessory protein HupE
NT01SS3641	sll0902	73	20438.3	148	41436.5	174	48715.9	81	22678.1	97	27157.7	122	34157.1	48	13438.9	116	32477.2	170	47596	ornithine carbamoyltransferase
NT01SS0304	sll1660	24	10329.9	24	10329.9	39	16786	22	9469.05	16	6886.58	15	6456.17	7	3012.88	20	8608.23	34	14634	hypothetical protein
NT01SS2099	slr1471	700	156080	792	176593	1287	286963	353	78708.7	617	137573	765	170573	403	89857.2	923	205802	937	208924	hypothetical protein
NT01SS1868	slr2122	109	40999.5	51	19183.2	72	27082.2	35	13165	74	27834.5	54	20311.7	36	13541.1	45	16926.4	43	16174.1	hypothetical protein
NT01SS2911	slr0440	18	5810.55	9	2905.28	18	5810.55	16	5164.94	13	4196.51	8	2582.47	6	1936.85	7	2259.66	9	2905.28	hypothetical protein
NT01SS1554	sll1165	67	6348.68	45	4264.04	30	2842.69	24	2274.16	30	2842.69	25	2368.91	20	1895.13	26	2463.67	18	1705.62	DNA mismatch repair protein
NT01SS0306	sll1658	19	10338	10	5441.05	7	3808.73	7	3808.73	14	7617.47	19	10338	10	5441.05	5	2720.52	9	4896.94	hypothetical protein
NT01SS1784	slr2101	11	6608.61	36	21628.2	44	26434.4	0	0	24	14418.8	15	9011.74	10	6007.82	30	18023.5	27	16221.1	hypothetical protein
NT01SS2647	ssl0312	47	57269	13	15840.3	19	23151.3	24	29243.7	19	23151.3	12	14621.9	14	17058.8	15	18277.3	9	10966.4	hypothetical protein
NT01SS2160	slr1288	20	8873.09	17	7542.13	12	5323.86	14	6211.17	2	887.309	4	1774.62	21	9316.75	11	4880.2	9	3992.89	hypothetical protein
NT01SS1039	ssl3712	17	7542.13	26	11535	15	6654.82	7	3105.58	13	5767.51	13	5767.51	4	1774.62	13	5767.51	9	3992.89	hypothetical protein
NT01SS2931	slr0055	29	12735.4	11	4830.66	20	8783.01	14	6148.11	20	8783.01	23	10100.5	8	3513.21	16	7026.41	18	7904.71	anthranilate synthase component II
NT01SS0615	sll1636	34	15162	16	7135.07	18	8026.95	11	4905.36	22	9810.72	9	4013.47	12	5351.3	19	8472.89	9	4013.47	ferripyochelin binding protein
NT01SS1975	sll1260	428	137139	271	86833.1	335	107340	180	57675.1	272	87153.5	252	80745.2	166	53189.3	302	96766	234	74977.7	30S ribosomal protein S2
NT01SS0309	sll1656	84	37849.3	79	35596.4	127	57224.5	18	8110.56	62	27936.4	88	39651.6	69	31090.5	102	45959.9	74	33343.4	hypothetical protein
NT01SS0948	sll1807	552	411681	859	640641	1310	976997	230	171534	418	311744	761	567553	336	250588	823	613793	796	593656	50S ribosomal protein L24
NT01SS1049	sll1740	262	177081	78	52718.7	119	80429.8	96	64884.5	142	95975	80	54070.4	86	58125.7	72	48663.4	76	51366.9	50S ribosomal protein L19
NT01SS3212	sll0543	1486	862804	595	345470	792	459853	1129	655522	1129	655522	650	377404	627	364050	713	413983	420	243861	hypothetical protein
NT01SS0234	slr1107	109	21190.7	84	16330.5	175	34021.8	91	17691.4	84	16330.5	99	19246.6	73	14192	95	18469	118	22940.4	unknown protein
NT01SS2126	slr1265	368	50534.4	394	54104.8	529	72643.2	168	23070	343	47101.3	477	65502.5	273	37488.8	428	58773.7	425	58361.7	RNA polymerase gamma-subunit
NT01SS1066	sll1730	70	28431.4	53	21526.6	44	17871.2	24	9747.91	59	23963.6	20	8123.26	22	8935.58	27	10966.4	40	16246.5	unknown protein
NT01SS1611	slr2058	149	14338.6	268	25790.2	569	54756.1	75	7217.41	161	15493.4	363	34932.3	147	14146.1	396	38107.9	440	42342.1	DNA topoisomerase I
NT01SS0495	sll0634	23	6523.91	22	6240.26	22	6240.26	16	4538.37	16	4538.37	12	3403.78	15	4254.72	20	5672.96	11	3120.13	photosystem I biogenesis protein BtpA
NT01SS3769	slr0664	38	26946.6	30	21273.6	41	29073.9	17	12055	15	10636.8	26	18437.1	16	11345.9	15	10636.8	33	23401	hypothetical protein
NT01SS0977	sll1789	446	29275.2	1008	66164.5	2241	147098	226	14834.5	457	29997.2	1342	88088	380	24943	1253	82246.1	1413	92748.4	RNA polymerase beta prime subunit
NT01SS3266	sll0822	508	338065	212	141082	353	234915	194	129104	235	156388	166	110470	153	101819	187	124445	142	94498.5	hypothetical protein
NT01SS0464	slr0676	177	86026.6	76	36938	189	91859	112	54434.9	173	84082.5	107	52004.8	87	42284.3	91	44228.4	111	53948.9	adenylylsulfate kinase
NT01SS1613	slr2060	194	36016	86	15965.9	109	20235.8	47	8725.53	46	8539.88	62	11510.3	39	7240.33	71	13181.1	50	9282.48	hypothetical protein
NT01SS2245	slr1675	81	51525.9	20	12722.5	27	17175.3	22	13994.7	45	28625.5	27	17175.3	20	12722.5	9	5725.1	26	16539.2	putative hydrogenase expression/formation protein HypA1
NT01SS1813	slr1510	53	13138	34	8428.17	36	8923.94	25	6197.18	32	7932.39	23	5701.41	26	6445.07	42	10411.3	26	6445.07	fatty acid/phospholipid synthesis protein PlsX
NT01SS3595	sll0026	272	37057.4	432	58855.9	584	79564.4	232	31607.8	378	51498.9	473	64441.7	298	40599.6	526	71662.5	396	53951.2	NADH dehydrogenase subunit 5 (involved in constitutive, low affinity CO2 uptake)
NT01SS3595	sll0026	272	37057.4	432	58855.9	584	79564.4	232	31607.8	378	51498.9	473	64441.7	298	40599.6	526	71662.5	396	53951.2	NADH dehydrogenase subunit 5 (involved in constitutive, low affinity CO2 uptake)
NT01SS3829	sll1473	115	20641	70	12564.1	73	13102.5	215	38589.7	133	23871.8	111	19923	125	22435.9	113	20282	67	12025.6	a part of phytochrome-like sensor histidine kinase gene (disrupted by insertion of IS)
NT01SS2633	slr0337	121	14165.1	55	6438.7	83	9716.58	27	3160.81	59	6906.97	38	4448.55	34	3980.29	33	3863.22	54	6321.63	hypothetical protein
NT01SS0849	slr2013	47	9325.91	64	12699.1	53	10516.4	9	1785.81	42	8333.79	34	6746.4	38	7540.1	29	5754.28	41	8135.37	hypothetical protein
NT01SS0188	sll0216	62	25420.8	60	24600.8	119	48791.5	51	20910.6	61	25010.8	81	33211	42	17220.5	88	36081.1	69	28290.9	hypothetical protein
NT01SS3677	slr0554	80	6674.07	72	6006.67	107	8926.57	44	3670.74	47	3921.02	59	4922.13	33	2753.06	56	4671.85	60	5005.55	hypothetical protein
NT01SS0164	sll0226	259	115499	154	68675	184	82053.3	104	46377.9	151	67337.2	165	73580.4	98	43702.3	141	62877.8	150	66891.2	photosystem I assembly related protein
NT01SS1358	sll1774	207	68613.5	93	30826.4	125	41433.3	54	17899.2	69	22871.2	64	21213.8	65	21545.3	86	28506.1	79	26185.8	hypothetical protein
NT01SS0993	slr1198	4213	1.71924e+06	2979	1.21567e+06	4330	1.76698e+06	2658	1.08467e+06	3253	1.32748e+06	2706	1.10426e+06	1817	741479	2645	1.07937e+06	2751	1.12262e+06	antioxidant protein
NT01SS2198	sll1098	566	70760.4	1615	201905	2645	330673	254	31754.7	719	89888.2	1624	203030	541	67634.9	1894	236785	1982	247786	elongation factor EF-G
NT01SS0520	sll1509	27	21234.9	12	9437.75	19	14943.1	16	12583.7	21	16516.1	16	12583.7	6	4718.87	14	11010.7	17	13370.1	hypothetical protein YCF20
NT01SS0837	sll1925	80	28958.2	108	39093.6	93	33663.9	47	17013	56	20270.8	88	31854	48	17374.9	85	30768.1	89	32216	hypothetical protein
NT01SS1325	slr1406	135	64171.5	62	29471.4	58	27570	70	33274.1	52	24717.9	45	21390.5	27	12834.3	46	21865.8	36	17112.4	periplasmic protein, function unknown
NT01SS2789	slr0355	120	31269.6	78	20325.3	127	33093.7	39	10162.6	52	13550.2	53	13810.8	46	11986.7	74	19282.9	80	20846.4	hypothetical protein
NT01SS0824	ssr2857	21	27950.2	36	47914.7	58	77195.9	16	21295.4	28	37267	40	53238.6	16	21295.4	36	47914.7	40	53238.6	mercuric transport protein periplasmic component precursor
NT01SS2761	slr0784	36	9053.65	40	10059.6	97	24394.6	47	11820	73	18358.8	80	20119.2	21	5281.3	70	17604.3	61	15340.9	hypothetical protein
NT01SS3479	sll0793	22	17461.3	9	7143.25	35	27779.3	7	5555.86	6	4762.17	18	14286.5	8	6349.55	33	26191.9	21	16667.6	hypothetical protein
NT01SS1754	slr2084	112	43646	83	32344.8	105	40918.2	26	10132.1	63	24550.9	47	18315.7	27	10521.8	51	19874.5	46	17926	hypothetical protein
NT01SS2366	slr1638	82	65685.5	33	26434.4	46	36848	26	20827.1	27	21628.2	18	14418.8	30	24031.3	21	16821.9	23	18424	hypothetical protein
NT01SS1146	sll1633	182	36532	149	29908.1	216	43356.7	103	20674.7	217	43557.4	222	44561.1	110	22079.8	227	45564.7	188	37736.4	cell division protein FtsZ
NT01SS3067	sll0381	251	73113.4	162	47188.7	205	59714.1	200	58257.7	265	77191.4	322	93794.9	203	59131.6	259	75443.7	215	62627	hypothetical protein
NT01SS3029	slr0638	66	19032.8	43	12400.1	67	19321.2	31	8939.64	45	12976.9	58	16725.8	38	10958.3	32	9228.02	52	14995.5	glycyl-tRNA synthetase alpha chain
NT01SS1307	sll0865	43	5933.09	46	6347.02	26	3587.45	31	4277.34	21	2897.55	38	5243.19	19	2621.6	39	5381.17	29	4001.38	excinuclease ABC subunit C
NT01SS3597	sll0518	147	32033.7	94	20484.1	99	21573.7	62	13510.8	97	21137.9	105	22881.2	71	15472	71	15472	58	12639.1	unknown protein
NT01SS0173	ssl0410	65	57380.9	82	72388.2	100	88278.2	61	53849.7	54	47670.2	94	82981.5	56	49435.8	88	77684.9	89	78567.6	unknown protein
NT01SS1069	slr1835	10238	1.21e+06	44064	5.20778e+06	98138	1.15986e+07	5506	650736	22144	2.61713e+06	43544	5.14632e+06	14703	1.7377e+06	50173	5.92978e+06	48990	5.78997e+06	P700 apoprotein subunit Ib
NT01SS3544	slr0713	128	29529.7	57	13149.9	88	20301.6	105	24223.5	192	44294.5	98	22608.6	84	19378.8	62	14303.4	64	14764.8	tRNA-guanine transglycosylase
NT01SS2925	sll0065	141	64541.2	88	40281	193	88343.6	77	35245.9	125	57217.4	127	58132.9	95	43485.2	109	49893.6	144	65914.4	acetolactate synthase small subunit
NT01SS3753	slr0658	100	26058	40	10423.2	91	23712.8	40	10423.2	41	10683.8	32	8338.57	56	14592.5	57	14853.1	45	11726.1	unknown protein
NT01SS3785	sll1495	51	11085.8	42	9129.48	38	8260	52	11303.2	34	7390.53	72	15650.5	31	6738.42	56	12172.6	53	11520.5	hypothetical protein
NT01SS3708	sll1336	128	15444.4	146	17616.2	336	40541.5	78	9411.42	125	15082.4	196	23649.2	112	13513.8	202	24373.2	222	26786.4	hypothetical protein
NT01SS3061	slr0417	125	12302.7	363	35727.1	621	61119.9	69	6791.1	171	16830.1	419	41238.7	154	15156.9	444	43699.2	524	51573	DNA gyrase subunit A
NT01SS0373	slr0971	94	17991.6	285	54548.9	636	121730	74	14163.6	175	33495	464	88809.5	174	33303.6	450	86129.9	530	101442	hypothetical protein
NT01SS0024	sll1205	10	2645.65	7	1851.95	4	1058.26	4	1058.26	8	2116.52	2	529.13	6	1587.39	2	529.13	4	1058.26	transcriptional regulator
NT01SS0321	slr1293	3	510.902	16	2724.81	3	510.902	4	681.202	6	1021.8	4	681.202	0	0	1	170.301	4	681.202	similar to phytoene dehydrogenase
NT01SS3031	slr0640	18	3445.19	14	2679.6	20	3827.99	24	4593.59	15	2871	18	3445.19	15	2871	16	3062.4	12	2296.8	two-component sensor histidine kinase
NT01SS3050	slr0650	86	36832.1	51	21842.3	40	17131.2	58	24840.3	39	16702.9	46	19700.9	53	22698.9	35	14989.8	28	11991.9	hypothetical protein
NT01SS2046	slr1970	58	28837.6	42	20882.4	56	27843.2	15	7457.99	23	11435.6	34	16904.8	26	12927.2	47	23368.4	26	12927.2	hypothetical protein
NT01SS2778	sll0318	30	12184.9	18	7310.93	18	7310.93	21	8529.42	27	10966.4	18	7310.93	29	11778.7	23	9341.74	22	8935.58	hypothetical protein
NT01SS0531	ssr2699	1	779.393	4	3117.57	3	2338.18	0	0	0	0	2	1558.79	0	0	2	1558.79	4	3117.57	putative transposase [ISY523k(partial copy): 473025 - 473752]
NT01SS2042	sll1890	11	5144	14	6546.91	10	4676.36	8	3741.09	12	5611.63	5	2338.18	7	3273.45	7	3273.45	4	1870.54	cobalt-chelatase subunit CobN-like protein
NT01SS0908	slr1148	8	3513.21	5	2195.75	3	1317.45	0	0	0	0	1	439.151	0	0	0	0	2	878.301	unknown protein
NT01SS0459	slr0670	112	33182.9	102	30220.2	138	40886.1	62	18369.1	78	23109.5	65	19258	91	26961.1	96	28442.5	84	24887.2	hypothetical protein
NT01SS2470	slr0397	10	4505.87	5	2252.93	19	8561.15	0	0	19	8561.15	12	5407.04	2	901.174	16	7209.39	8	3604.69	hypothetical protein
NT01SS1245	slr1362	8	5164.94	6	3873.7	8	5164.94	0	0	8	5164.94	9	5810.55	6	3873.7	4	2582.47	6	3873.7	hypothetical protein
NT01SS3866	ssr1258	20	24717.9	8	9887.16	3	3707.69	8	9887.16	8	9887.16	7	8651.27	9	11123.1	0	0	4	4943.58	hypothetical protein
NT01SS0653	slr2037	12	3449.01	6	1724.51	7	2011.92	6	1724.51	4	1149.67	2	574.835	0	0	9	2586.76	2	574.835	unknown protein
NT01SS1367	slr1871	12	3507.27	8	2338.18	1	292.273	2	584.545	2	584.545	2	584.545	0	0	0	0	2	584.545	transcriptional regulator
NT01SS1352	slr1866	74	19167.5	39	10101.8	51	13210	50	12951	27	6993.54	41	10619.8	23	5957.46	34	8806.68	22	5698.44	unknown protein
NT01SS0411	slr1615	35	7989.3	24	5478.38	18	4108.78	15	3423.98	14	3195.72	5	1141.33	11	2510.92	3	684.797	10	2282.66	perosamine synthetase
NT01SS0976	sll1791	46	30849.5	15	10059.6	12	8047.69	8	5365.13	4	2682.56	1	670.641	7	4694.49	1	670.641	2	1341.28	putative transposase [ISY802a: 852462 - 853369]
NT01SS2771	sll0322	38	4198.57	24	2651.73	16	1767.82	11	1215.38	19	2099.29	9	994.399	8	883.91	8	883.91	12	1325.86	putative hydrogenase expression/formation protein HypF
NT01SS1420	sll2011	12	4967.23	17	7036.92	6	2483.62	14	5795.11	14	5795.11	6	2483.62	2	827.872	4	1655.74	6	2483.62	hypothetical protein
NT01SS2958	slr0070	13	3397.78	26	6795.56	13	3397.78	4	1045.47	21	5488.72	9	2352.31	9	2352.31	21	5488.72	22	5750.09	methionyl-tRNA formyltransferase
NT01SS2328	slr0951	12	4494.16	4	1498.05	3	1123.54	2	749.027	6	2247.08	0	0	8	2996.11	2	749.027	2	749.027	4-diphosphocytidyl-2C-methyl-D-erythritol synthase
NT01SS3558	sll0738	10	3192.35	6	1915.41	17	5426.99	11	3511.58	9	2873.11	4	1276.94	6	1915.41	7	2234.64	6	1915.41	molybdate-binding periplasmic protein
NT01SS0118	slr0725	7	3648.12	2	1042.32	0	0	2	1042.32	3	1563.48	8	4169.29	1	521.161	3	1563.48	2	1042.32	hypothetical protein
NT01SS3156	slr0895	59	21813	30	11091.4	20	7394.25	12	4436.55	8	2957.7	16	5915.4	4	1478.85	10	3697.12	6	2218.27	transcriptional regulator
NT01SS0047	sll1400	15	11383.2	9	6829.95	3	2276.65	7	5312.18	3	2276.65	0	0	4	3035.53	13	9865.48	4	3035.53	hypothetical protein
NT01SS0581	sll1006	32	7563.95	10	2363.73	17	4018.35	8	1890.99	18	4254.72	4	945.494	19	4491.1	6	1418.24	14	3309.23	unknown protein
NT01SS3385	sll0107	3	1123.54	15	5617.71	9	3370.62	0	0	8	2996.11	12	4494.16	6	2247.08	5	1872.57	10	3745.14	KHG/KDPG aldolase
NT01SS3496	sll0779	72	7038.32	62	6060.77	58	5669.76	52	5083.23	51	4985.48	30	2932.63	19	1857.33	20	1955.09	24	2346.11	unknown protein
NT01SS2390	sll1522	28	13457.5	27	12976.9	39	18744.4	12	5767.51	26	12496.3	30	14418.8	33	15860.7	29	13938.2	30	14418.8	CDP-diacylglycerol--glycerol-3-phosphate 3-phosphatidyltransferase
NT01SS0947	sll1808	678	291819	1150	494973	1789	770006	293	126111	648	278907	971	417929	446	191963	1129	485934	1138	489808	50S ribosomal protein L5
NT01SS0404	slr1610	47	9368.88	44	8770.87	41	8172.86	28	5581.46	37	7375.5	28	5581.46	28	5581.46	39	7774.18	30	5980.14	putative C-3 methyl transferase
NT01SS3943	sll0436	21	11952.4	19	10814.1	10	5691.62	6	3414.97	11	6260.79	11	6260.79	11	6260.79	11	6260.79	10	5691.62	hypothetical protein
NT01SS3742	slr0652	24	8079	25	8415.63	34	11445.3	29	9762.13	28	9425.51	25	8415.63	23	7742.38	31	10435.4	28	9425.51	phosphorybosilformimino-5-amino- phosphorybosil-4-imidazolecarboxamideisomerase
NT01SS3929	sll0449	5	1159.69	11	2551.31	4	927.75	4	927.75	5	1159.69	0	0	1	231.937	0	0	2	463.875	unknown protein
NT01SS3509	slr0701	7	4388.32	7	4388.32	7	4388.32	6	3761.42	0	0	4	2507.61	6	3761.42	1	626.903	6	3761.42	transcriptional regulator
NT01SS2227	slr1171	63	32060.6	31	15775.8	18	9160.17	35	17811.4	15	7633.47	38	19338.1	22	11195.8	13	6615.68	16	8142.37	glutathione peroxidase-like NADPH peroxidase,glutathione peroxidase
NT01SS3451	slr0313	11	5116.34	9	4186.1	3	1395.37	2	930.244	2	930.244	3	1395.37	0	0	2	930.244	2	930.244	hypothetical protein
NT01SS0694	slr1910	14	3572.79	22	5614.39	7	1786.4	6	1531.2	13	3317.6	18	4593.59	5	1276	12	3062.4	14	3572.79	probable N-acetylmuramoyl-L-alanine amidase
NT01SS1498	slr1737	8	1901.38	21	4991.12	11	2614.39	8	1901.38	3	713.017	1	237.672	1	237.672	8	1901.38	4	950.689	hypothetical protein
NT01SS1148	sll1632	80	25633.4	79	25313	83	26594.6	47	15059.6	78	24992.6	87	27876.3	44	14098.4	80	25633.4	92	29478.4	hypothetical protein
NT01SS3329	slr0511	11	3660.15	21	6987.56	6	1996.45	2	665.482	2	665.482	2	665.482	3	998.223	1	332.741	4	1330.96	putative transposase [ISY523g: 2921593 - 2922457]
NT01SS1776	slr2095	30	18277.3	12	7310.93	10	6092.44	12	7310.93	20	12184.9	7	4264.71	6	3655.47	4	2436.98	4	2436.98	putative transposase [ISY120c: 1561629 - 1562430]
NT01SS3868	sll0727	26	3858.2	18	2671.06	9	1335.53	4	593.569	14	2077.49	12	1780.71	9	1335.53	10	1483.92	10	1483.92	hypothetical protein
NT01SS3292	slr0083	622	109150	827	145124	1078	189170	341	59839.4	714	125294	895	157056	423	74228.9	823	144422	781	137052	RNA helicase Light
NT01SS3412	slr0118	793	149140	1438	270446	2079	391000	800	150457	1281	240919	1510	283987	823	154782	1871	351881	1847	347367	thiamine biosynthesis protein ThiC
NT01SS2230	sll1087	295	49749	311	52447.3	430	72515.5	160	26982.5	358	60373.4	334	56326	191	32210.4	331	55820.1	258	43509.3	similar to sodium/glucose cotransporter
NT01SS1869	slr2123	154	41764.7	115	31188	169	45832.7	76	20611.2	121	32815.2	110	29832	67	18170.4	151	40951.1	111	30103.2	similar to D-3-phosphoglycerate dehydrogenase
NT01SS3131	sll0180	218	35651.7	151	24694.5	321	52496.3	62	10139.5	122	19951.9	129	21096.7	60	9812.4	192	31399.7	180	29437.2	hypothetical protein
NT01SS3954	sll0430	2845	373488	769	100953	828	108699	1927	252974	2013	264264	858	112637	676	88744.4	713	93601.7	778	102135	HtpG, heat shock protein 90, molecular chaperone
NT01SS1276	slr0877	217	38787.7	206	36821.5	338	60415.9	84	15014.6	168	30029.2	166	29671.7	92	16444.6	268	47903.7	209	37357.7	glutamyl-tRNA(Gln) amidotransferase subunit A
NT01SS2529	sll0135	160	42330.4	138	36509.9	334	88364.6	147	38891	311	82279.6	316	83602.5	176	46563.4	271	71697	327	86512.7	putative 5'-methylthioadenosine phosphorylase
NT01SS1103	slr1541	50	20500.6	40	16400.5	58	23780.7	37	15170.5	32	13120.4	50	20500.6	31	12710.4	43	17630.5	63	25830.8	hypothetical protein
NT01SS2368	sll1531	208	29547.8	99	14063.6	116	16478.6	94	13353.4	76	10796.3	87	12359	66	9375.76	57	8097.25	51	7244.9	unknown protein
NT01SS3871	slr0756	57	16437.4	41	11823.4	101	29125.9	27	7786.14	25	7209.39	39	11246.6	28	8074.52	53	15283.9	47	13553.7	circadian clock protein KaiA homolog
NT01SS1332	sll1304	258	77500.9	93	27936.4	124	37248.5	89	26734.8	92	27636	94	28236.8	73	21928.6	115	34545	94	28236.8	unknown protein
NT01SS3792	slr1563	57	16659.5	59	17244.1	106	30980.9	28	8183.63	79	23089.5	89	26012.3	44	12860	110	32150	94	27473.6	hypothetical protein
NT01SS2505	sll0149	117	17302.5	139	20556	183	27062.9	38	5619.63	82	12126.6	150	22182.7	73	10795.6	135	19964.5	139	20556	hypothetical protein
NT01SS2682	slr0361	50	17302.5	36	12457.8	38	13149.9	27	9343.37	29	10035.5	37	12803.9	35	12111.8	40	13842	41	14188.1	probable ribosomal large subunit pseudouridine synthase B
NT01SS1402	sll1757	48	14029.1	76	22212.7	120	35072.7	43	12567.7	76	22212.7	111	32442.3	43	12567.7	75	21920.4	119	34780.4	hypothetical protein
NT01SS0709	sll1833	162	23051.1	218	31019.3	562	79967.3	75	10671.8	147	20916.7	226	32157.7	110	15652	222	31588.5	265	37707	penicillin-binding protein
NT01SS2411	sll0423	69	36178	55	28837.6	85	44567.1	35	18351.2	53	27788.9	76	39848.3	37	19399.8	87	45615.8	72	37751	hypothetical protein
NT01SS3640	sll0493	72	27200.5	69	26067.1	115	43445.2	57	21533.7	74	27956.1	67	25311.6	38	14355.8	55	20778.2	105	39667.4	hypothetical protein
NT01SS2868	sll0194	51	17302.5	36	12213.6	44	14927.7	38	12892.1	50	16963.3	36	12213.6	35	11874.3	43	14588.4	35	11874.3	putative sec-independent protein translocase
NT01SS1330	sll1306	1089	280394	887	228383	977	251556	897	230958	810	208557	847	218084	575	148050	854	219886	873	224778	periplasmic protein, function unknown
NT01SS0676	slr2052	154	44558.4	262	75807.1	547	158269	107	30959.4	248	71756.3	269	77832.5	96	27776.6	312	90274.1	309	89406.1	hypothetical protein
NT01SS1867	slr2121	20	8010.43	28	11214.6	39	15620.3	14	5607.3	29	11615.1	30	12015.6	15	6007.82	31	12416.2	31	12416.2	hypothetical protein
NT01SS1630	ssr3383	320	300914	301	283047	529	497448	93	87453	177	166443	284	267061	114	107200	344	323482	298	280226	phycobilisome small core linker polypeptide
NT01SS2007	slr1351	26	4943.58	29	5513.99	49	9316.75	13	2471.79	27	5133.72	45	8556.2	22	4183.03	23	4373.17	29	5513.99	UDP-N-acetylmuramoylalanyl-D-glutamyl-2 6-diaminopimelate--D-alanyl-D-alanine ligase
NT01SS0189	slr1411	79	15087.2	68	12986.4	119	22726.3	41	7830.07	84	16042.1	88	16806	41	7830.07	107	20434.6	85	16233.1	hypothetical protein
NT01SS3248	slr0838	35	8529.42	19	4630.26	20	4873.95	11	2680.67	29	7067.23	33	8042.02	17	4142.86	14	3411.77	27	6579.84	phosphoribosyl formylglycinamidine cyclo-ligase
NT01SS3547	sll0658	65	30071.3	42	19430.7	42	19430.7	29	13416.4	34	15729.6	22	10178	18	8327.42	37	17117.5	27	12491.1	hypothetical protein
NT01SS1987	slr1342	74	14039.3	89	16885.1	77	14608.5	36	6829.95	44	8347.71	70	13280.5	39	7399.11	73	13849.6	54	10244.9	hypothetical protein
NT01SS0608	sll1641	170	31425.5	56	10351.9	100	18485.6	82	15158.2	95	17561.3	84	15527.9	61	11276.2	87	16082.5	71	13124.8	glutamate decarboxylase
NT01SS0377	ssl1784	222	213398	153	147072	305	293182	79	75938.9	128	123040	201	193212	115	110544	213	204747	184	176870	30S ribosomal protein S15
NT01SS0012	slr1312	280	36702.3	122	15991.7	128	16778.2	186	24380.8	188	24643	164	21497.1	127	16647.1	130	17040.4	128	16778.2	arginine decarboxylase
NT01SS1651	ssr3402	79	70458.8	35	31215.9	13	11594.5	42	37459.1	54	48161.7	41	36567.2	36	32107.8	37	32999.7	21	18729.5	unknown protein
NT01SS1893	slr1324	80	16439.5	44	9041.7	68	13973.5	44	9041.7	58	11918.6	45	9247.2	44	9041.7	52	10685.7	42	8630.72	two-component hybrid sensor and regulator
NT01SS1153	slr1218	84	45704.8	38	20676	39	21220.1	35	19043.7	56	30469.9	36	19587.8	22	11970.3	32	17411.4	42	22852.4	hypothetical protein YCF39
NT01SS0945	sll1810	146	70171.4	557	267709	876	421028	69	33163.2	259	124482	431	207150	181	86993.3	539	259057	547	262902	50S ribosomal protein L6
NT01SS1825	sll1414	162	58153.7	140	50256.3	203	72871.7	55	19743.6	150	53846.1	144	51692.2	87	31230.7	119	42717.9	154	55282	hypothetical protein
NT01SS3971	slr1188	38	14355.8	30	11333.5	38	14355.8	11	4155.63	21	7933.48	27	10200.2	10	3777.85	42	15867	36	13600.2	hypothetical protein
NT01SS0729	slr1023	36	29661.5	17	14006.8	30	24717.9	16	13182.9	17	14006.8	10	8239.3	26	21422.2	22	18126.5	17	14006.8	unknown protein
NT01SS0619	slr1771	80	12675.8	32	5070.34	42	6654.82	46	7288.61	39	6179.48	47	7447.06	25	3961.2	34	5387.24	34	5387.24	unknown protein
NT01SS0216	slr1097	159	83875.1	261	137682	372	196236	200	105503	192	101283	328	173025	198	104448	364	192016	266	140319	hypothetical protein
NT01SS3484	sll0788	592	259977	211	92660.8	188	82560.3	302	132623	244	107153	169	74216.5	95	41719.3	46	20200.9	83	36449.5	hypothetical protein
NT01SS1102	slr1540	131	36324.2	128	35492.4	222	61557.1	69	19132.6	92	25510.1	144	39928.9	71	19687.2	146	40483.5	164	45474.6	mRNA-binding protein
NT01SS0446	sll1025	24	5283.22	50	11006.7	61	13428.2	24	5283.22	38	8365.09	64	14088.6	39	8585.23	70	15409.4	49	10786.6	hypothetical protein
NT01SS1423	sll2009	95	17561.3	63	11645.9	106	19594.8	48	8873.09	105	19409.9	103	19040.2	54	9982.23	99	18300.8	49	9057.95	processing protease
NT01SS2929	slr0053	64	30760.1	172	82667.7	382	183599	27	12976.9	130	62481.4	260	124963	115	55272	227	109102	243	116792	hypothetical protein
NT01SS1489	slr1735	46	15729.6	32	10942.3	45	15387.6	13	4445.32	30	10258.4	42	14361.8	22	7522.84	41	14019.8	32	10942.3	ATP-binding subunit of the ABC-type Bgt permease for basic amino acids and glutamine
NT01SS1100	slr1537	112	33411.8	36	10739.5	38	11336.1	66	19689.1	66	19689.1	75	22374	64	19092.5	49	14617.7	64	19092.5	unknown protein
NT01SS1769	sll1981	261	40979.7	298	46789.1	484	75993	176	27633.8	292	45847	465	73009.8	242	37996.5	465	73009.8	446	70026.6	acetolactate synthase
NT01SS1769	sll1981	261	40979.7	298	46789.1	484	75993	176	27633.8	292	45847	465	73009.8	242	37996.5	465	73009.8	446	70026.6	acetolactate synthase
NT01SS0063	slr1115	42	14083.5	78	26155	149	49962.7	11	3688.52	46	15424.7	77	25819.7	38	12742.2	53	17772	94	31520.1	probable methyltransferase
NT01SS0722	sll0996	58	10519.4	25	4534.21	47	8524.31	24	4352.84	37	6710.63	41	7436.1	37	6710.63	42	7617.47	45	8161.57	hypothetical protein
NT01SS3856	ssl1378	44	44783	28	28498.3	37	37658.5	27	27480.5	24	24427.1	15	15266.9	30	30533.9	29	29516.1	28	28498.3	hypothetical protein
NT01SS2989	sll0456	76	19685.5	70	18131.4	116	30046.3	31	8029.62	68	17613.4	73	18908.5	30	7770.6	59	15282.2	84	21757.7	hypothetical protein
NT01SS3313	sll0487	48	10304.2	24	5152.12	37	7942.85	37	7942.85	44	9445.55	29	6225.48	31	6654.82	38	8157.52	28	6010.81	hypothetical protein
NT01SS1739	sll0243	91	18879.3	63	13070.3	42	8713.51	53	10995.6	28	5809	32	6638.86	41	8506.04	43	8920.97	26	5394.08	unknown protein
NT01SS3274	slr0073	435	115794	260	69210.1	257	68411.6	216	57497.7	286	76131.2	163	43389.4	148	39396.5	175	46583.7	180	47914.7	two-component sensor histidine kinase
NT01SS3295	slr0084	34	13940.4	38	15580.5	34	13940.4	35	14350.4	39	15990.5	28	11480.4	32	13120.4	29	11890.4	37	15170.5	amidotransferase HisH
NT01SS3743	sll0631	55	8588.8	39	6090.24	50	7808	20	3123.2	30	4684.8	22	3435.52	22	3435.52	45	7027.2	35	5465.6	L-aspartate oxidase
NT01SS0222	slr1103	610	74643.2	313	38300.5	477	58368.5	210	25696.8	281	34384.8	185	22637.7	157	19211.4	242	29612.5	221	27042.9	hypothetical protein
NT01SS0233	slr1106	80	22470.8	79	22189.9	134	37638.6	32	8988.33	69	19381.1	103	28931.2	53	14886.9	77	21628.2	92	25841.4	prohibitin
NT01SS0611	sll1640	44	11821.6	42	11284.3	92	24717.9	25	6716.82	67	18001.1	43	11552.9	32	8597.53	45	12090.3	46	12359	hypothetical protein
NT01SS3481	slr0798	727	86751.3	375	44747.9	533	63601.7	271	32337.8	347	41406.8	536	63959.7	312	37230.3	379	45225.2	425	50714.3	zinc-transporting P-type ATPase (zinc efflux pump) involved in zinc tolerance
NT01SS0528	slr1603	544	106719	316	61990.9	577	113192	437	85728	533	104561	449	88082.1	231	45316.2	403	79058.1	487	95536.7	hypothetical protein
NT01SS0496	slr0695	140	69607.9	93	46239.5	106	52703.1	36	17899.2	53	26351.6	81	40273.1	50	24860	95	47233.9	79	39278.7	hypothetical protein
NT01SS3551	sll0745	68	14278.8	37	7769.34	27	5669.52	24	5039.57	21	4409.63	30	6299.47	28	5879.5	28	5879.5	33	6929.41	phosphofructokinase
NT01SS0942	sll1813	91	53193.6	297	173610	355	207514	40	23381.8	119	69560.9	257	150228	108	63130.9	302	176533	297	173610	50S ribosomal protein L15
NT01SS3037	sll0606	10	1813.68	12	2176.42	22	3990.1	11	1995.05	7	1269.58	9	1632.31	16	2901.89	13	2357.79	22	3990.1	hypothetical protein
NT01SS1438	slr1803	40	11162.9	19	5302.39	31	8651.27	18	5023.32	19	5302.39	20	5581.46	3	837.219	13	3627.95	22	6139.61	adenine-specific DNA methylase
NT01SS1634	slr1990	6	2153.84	16	5743.58	17	6102.55	2	717.948	11	3948.71	24	8615.37	5	1794.87	15	5384.61	11	3948.71	hypothetical protein
NT01SS1513	slr0851	41	7952.96	24	4655.39	10	1939.75	2	387.949	18	3491.54	15	2909.62	13	2521.67	9	1745.77	11	2133.72	type 2 NADH dehydrogenase
NT01SS2774	sll0320	25	9786.5	27	10569.4	32	12526.7	25	9786.5	46	18007.2	26	10178	16	6263.36	31	12135.3	33	12918.2	probable ribonuclease D
NT01SS2629	slr0334	172	127181	50	36971.2	30	22182.7	34	25140.4	50	36971.2	33	24401	45	33274.1	47	34753	31	22922.2	unknown protein
NT01SS1159	sll1143	150	16180.7	78	8413.95	149	16072.8	62	6688.01	85	9169.05	89	9600.53	52	5609.3	96	10355.6	93	10032	ATP-dependent helicase PcrA
NT01SS3824	sll1476	115	96591.8	49	41156.5	79	66354.4	88	73913.7	89	74753.7	58	48715.9	39	32757.2	62	52075.6	51	42836.4	unknown protein
NT01SS1221	slr1443	17	2391.41	23	3235.43	40	5626.84	16	2250.74	18	2532.08	22	3094.76	16	2250.74	18	2532.08	20	2813.42	serine/threonine kinase
NT01SS1410	sll1755	112	23748.6	63	13358.6	85	18023.5	51	10814.1	62	13146.5	52	11026.1	44	9329.8	48	10178	58	12298.4	unknown protein
NT01SS0971	slr1901	95	23961.2	51	12863.4	79	19925.7	64	16142.3	78	19673.4	70	17655.6	44	11097.8	36	9080.05	38	9584.49	ATP-binding protein of ABC transporter
NT01SS1331	sll1305	364	106387	132	38580	210	61377.2	221	64592.2	180	52609.1	202	59039.1	118	34488.2	186	54362.7	184	53778.1	probable hydrolase
NT01SS0545	slr1608	64	13406.3	65	13615.8	103	21575.8	26	5446.32	76	15920	64	13406.3	28	5865.27	60	12568.4	110	23042.1	putative glucose dehydrogenase-B, periplasmic protein
NT01SS1478	slr1822	13	4868.68	13	4868.68	26	9737.36	2	749.027	16	5992.22	12	4494.16	3	1123.54	10	3745.14	18	6741.25	endonuclease III
NT01SS0410	slr1614	16	13570.6	16	13570.6	23	19507.8	14	11874.3	11	9329.8	6	5088.98	10	8481.63	10	8481.63	9	7633.47	hypothetical protein
NT01SS3251	sll0828	20	3399.32	21	3569.29	25	4249.15	6	1019.8	8	1359.73	20	3399.32	0	0	34	5778.84	18	3059.39	putative amidase
NT01SS1446	sll1703	61	8637.11	41	5805.27	44	6230.05	24	3398.21	36	5097.31	26	3681.39	29	4106.17	14	1982.29	27	3822.98	protease IV
NT01SS0662	sll1938	52	22052.3	42	17811.4	55	23324.5	18	7633.47	67	28413.5	27	11450.2	18	7633.47	19	8057.55	45	19083.7	hypothetical protein
NT01SS0161	sll0228	57	16062.6	49	13808.2	55	15499	13	3663.4	48	13526.4	55	15499	27	7608.61	49	13808.2	52	14653.6	arginase
NT01SS2912	slr0049	220	47701.2	158	34258.2	209	45316.2	101	21899.2	130	28187.1	166	35992.7	90	19514.1	162	35125.4	147	31873.1	hypothetical protein
NT01SS2543	slr1926	189	72995.1	43	16607.3	54	20855.7	37	14290	61	23559.3	74	28580.1	59	22786.8	45	17379.8	43	16607.3	hypothetical protein
NT01SS0082	sll1058	145	42523.2	113	33138.8	151	44282.8	166	48681.7	180	52787.4	142	41643.4	121	35484.9	152	44576	136	39883.8	dihydrodipicolinate reductase
NT01SS3189	slr0921	26	17436.7	35	23472.4	89	59687	37	24813.7	51	34202.7	65	43591.7	20	13412.8	79	52980.6	68	45603.6	hypothetical protein
NT01SS0860	sll1920	29	3363.09	87	10089.3	93	10785.1	10	1159.69	37	4290.84	84	9741.37	47	5450.53	91	10553.2	105	12176.7	copper-transporting P-type ATPase PacS
NT01SS2600	slr0994	41	15557.1	26	9865.48	33	12521.6	37	14039.3	34	12901	30	11383.2	16	6071.06	29	11003.8	32	12142.1	lipoate-protein ligase B
NT01SS1253	sll1273	80	14570.6	35	6374.62	22	4006.9	25	4553.3	22	4006.9	32	5828.22	13	2367.72	14	2549.85	16	2914.11	unknown protein
NT01SS0969	slr1899	113	40065.3	41	14537	44	15600.6	28	9927.68	26	9218.56	43	15246.1	51	18082.6	30	10636.8	32	11345.9	urease accessory protein F
NT01SS2970	slr0476	872	550650	338	213440	446	281640	190	119981	332	209651	246	155344	174	109877	336	212177	289	182498	unknown protein
NT01SS1026	sll1967	50	9322.49	31	5779.94	59	11000.5	21	3915.44	52	9695.39	41	7644.44	54	10068.3	54	10068.3	39	7271.54	probable RNA methyltransferase
NT01SS0296	slr1796	102	43684.6	41	17559.5	76	32549.3	47	20129.2	32	13705	42	17987.8	38	16274.7	49	20985.7	39	16702.9	hypothetical protein
NT01SS3651	sll0900	53	21730.7	35	14350.4	40	16400.5	22	9020.28	38	15580.5	34	13940.4	38	15580.5	42	17220.5	30	12300.4	ATP phosphoribosyltransferase
NT01SS2212	slr1164	372	41904.6	205	23092.6	374	42129.9	190	21402.9	241	27147.9	174	19600.5	99	11152	162	18248.8	210	23655.8	ribonucleotide reductase subunit alpha
NT01SS0715	sll0998	63	15572.3	62	15325.1	69	17055.4	37	9145.63	76	18785.6	48	11864.6	26	6426.66	50	12359	67	16561	LysR family transcriptional regulator
NT01SS3817	sll1485	39	20083.3	66	33987.1	101	52010.6	16	8239.3	48	24717.9	57	29352.5	31	15963.6	85	43771.3	74	38106.8	hypothetical protein
NT01SS1679	slr1724	154	50275.3	76	24811.2	111	36237.4	101	32972.8	157	51254.7	89	29055.2	103	33625.7	88	28728.7	81	26443.5	hypothetical protein
NT01SS0710	sll1832	257	145319	557	314951	1646	930718	137	77465.6	404	228439	609	344354	263	148711	628	355098	709	400899	hypothetical protein
NT01SS0944	sll1811	58	41468.9	174	124407	203	145141	22	15729.6	50	35749	133	95092.4	63	45043.8	185	132271	146	104387	50S ribosomal protein L18
NT01SS2281	sll1555	120	28134.2	84	19693.9	100	23445.2	47	11019.2	104	24383	72	16880.5	70	16411.6	78	18287.2	65	15239.4	two-component hybrid sensor and regulator
NT01SS2568	slr1938	116	28509.9	40	9830.99	92	22611.3	69	16958.5	124	30476.1	98	24085.9	80	19662	124	30476.1	100	24577.5	putative translation initiation factor EIF-2b subunit 1
NT01SS3678	sll0529	150	17728	237	28010.3	385	45501.9	60	7091.2	161	19028.1	343	40538	164	19382.6	318	37583.4	321	37937.9	hypothetical protein
NT01SS0477	sll0647	31	10435.4	46	15484.8	33	11108.6	22	7405.75	30	10098.8	39	13128.4	30	10098.8	34	11445.3	28	9425.51	unknown protein
NT01SS1827	slr1515	16	2914.11	33	6010.35	34	6192.49	22	4006.9	36	6556.75	38	6921.01	19	3460.51	32	5828.22	35	6374.62	putative membrane protein required for bicarbonate uptake
NT01SS1950	slr0815	36	25528.3	19	13473.3	16	11345.9	25	17728	26	18437.1	16	11345.9	9	6382.08	9	6382.08	14	9927.68	hypothetical protein
NT01SS3472	slr0794	83	6806.21	51	4182.13	45	3690.11	18	1476.05	26	2132.07	36	2952.09	32	2624.08	23	1886.06	21	1722.05	cation efflux system protein involved in nickel and cobalt tolerance
NT01SS3410	sll0092	49	18511.4	39	14733.6	30	11333.5	10	3777.85	21	7933.48	0	0	2	755.569	9	3400.06	14	5288.98	putative transposase [ISY391c: 2997600 - 2998989]
NT01SS2330	slr0953	34	11813	17	5906.49	29	10075.8	16	5559.05	20	6948.81	31	10770.7	15	5211.61	28	9728.33	21	7296.25	sucrose-phosphate phosphatase
NT01SS1951	slr0816	19	9501.39	17	8501.25	8	4000.59	12	6000.88	4	2000.29	8	4000.59	0	0	2	1000.15	7	3500.51	hypothetical protein
NT01SS2811	sll0016	47	10588.8	44	9912.91	65	14644.1	37	8335.86	51	11490	93	20952.3	30	6758.8	82	18474.1	61	13742.9	probable membrane-bound lytic transglycosylase A
NT01SS0726	sll0994	21	6728.76	25	8010.43	37	11855.4	7	2242.92	24	7690.02	36	11535	18	5767.51	45	14418.8	33	10573.8	hypothetical protein
NT01SS0906	slr1147	124	24661.1	43	8551.83	68	13523.8	36	7159.67	51	10142.9	31	6165.27	38	7557.43	20	3977.59	33	6563.03	two-component sensor histidine kinase
NT01SS2586	sll1841	80	15947	279	55615.3	663	132161	45	8970.21	179	35681.5	356	70964.3	148	29502	497	99071	449	89502.7	pyruvate dehydrogenase dihydrolipoamide acetyltransferase component (E2)
NT01SS0162	sll0227	133	46583.7	190	66548.2	215	75304.6	39	13659.9	95	33274.1	120	42030.4	75	26269	125	43781.7	168	58842.6	peptidyl-prolyl cis-trans isomerase B, periplasmic protein
NT01SS1242	sll1276	136	20285.7	46	6861.35	68	10142.9	53	7905.47	58	8651.27	57	8502.11	54	8054.63	47	7010.51	45	6712.19	ATP-binding protein of ABC transporter
NT01SS3959	sll1110	71	16782.5	26	6145.71	29	6854.83	16	3781.97	31	7327.58	15	3545.6	34	8036.7	24	5672.96	19	4491.1	peptide chain release factor 1
NT01SS2124	sll1180	526	44966.1	851	72749.3	1737	148491	278	23765.3	497	42487	1036	88564.4	423	36160.9	931	79588.2	1150	98309.9	toxin secretion ABC transporter ATP-binding protein
NT01SS1814	slr1511	93	24307.2	62	16204.8	91	23784.5	26	6795.56	53	13852.5	44	11500.2	29	7579.66	53	13852.5	50	13068.4	3-oxoacyl-[acyl-carrier-protein] synthase III
NT01SS2757	sll0750	73	16446.4	76	17122.3	115	25908.7	35	7885.27	52	11715.3	72	16221.1	39	8786.44	77	17347.6	81	18248.8	two-component sensor histidine kinase, KaiC-interacting protein, involved in circadian rhythm
NT01SS0380	sll0930	124	54179.7	68	29711.4	67	29274.5	41	17914.2	57	24905.2	65	28400.6	63	27526.8	44	19225	43	18788.1	unknown protein
NT01SS0276	sll1672	196	20307.2	135	13987.1	153	15852	118	12225.7	77	7977.82	105	10878.8	136	14090.7	143	14815.9	103	10671.6	two-component hybrid sensor and regulator
NT01SS0766	ssr2317	187	107138	72	41251.1	115	65887.1	79	45261.6	97	55574.4	64	36667.6	85	48699.2	55	31511.2	60	34375.9	unknown protein
NT01SS2194	sll1102	73	35085.7	30	14418.8	23	11054.4	31	14899.4	53	25473.2	48	23070	31	14899.4	51	24511.9	24	11535	integral membrane protein (small) of a TRAP-type permease that mediates sodium-dependent glutamate transport GtrA
NT01SS1741	sll0241	60	15222.2	27	6849.98	22	5581.46	19	4820.35	41	10401.8	14	3551.84	31	7864.79	23	5835.17	12	3044.43	unknown protein
NT01SS0221	slr1102	173	17525.4	196	19855.4	340	34443	87	8813.35	156	15803.3	247	25021.8	112	11345.9	271	27453.1	297	30087	hypothetical protein
NT01SS3293	sll0080	73	17789.9	34	8285.72	47	11453.8	17	4142.86	34	8285.72	32	7798.33	19	4630.26	18	4386.56	29	7067.23	N-acetyl-gamma-glutamyl-phosphate reductase
NT01SS2361	sll1532	128	47526.3	49	18193.7	138	51239.3	24	8911.18	63	23391.8	55	20421.4	43	15965.9	46	17079.8	63	23391.8	hypothetical protein
NT01SS1054	sll1738	150	55934.9	27	10068.3	36	13424.4	90	33561	100	37289.9	54	20136.6	46	17153.4	38	14170.2	34	12678.6	hypothetical protein
NT01SS2043	slr1969	75	8481.63	47	5315.16	78	8820.9	58	6559.13	52	5880.6	61	6898.4	38	4297.36	62	7011.48	51	5767.51	two-component sensor histidine kinase
NT01SS0954	sll1804	159	57076.8	760	272820	1331	477794	90	32307.6	375	134615	741	266000	317	113795	912	327384	949	340666	30S ribosomal protein S3
NT01SS0946	sll1809	176	113629	625	403511	966	623666	67	43256.3	310	200141	550	355089	244	157531	689	444830	689	444830	30S ribosomal protein S8
NT01SS2891	slr0434	177	80171.4	99	44841.6	130	58883	104	47106.4	166	75189	167	75642	114	51635.8	154	69753.7	115	52088.8	elongation factor P
NT01SS0166	sll0224	411	118919	218	63076.1	277	80147.2	522	151036	397	114868	241	69731	216	62497.5	221	63944.2	223	64522.8	amino-acid ABC transporter binding protein
NT01SS0691	slr1908	4562	666674	2047	299141	1903	278097	1644	240248	2097	306448	1680	245509	1122	163965	1441	210582	1287	188077	probable porin; major outer membrane protein
NT01SS3004	sll0684	43	13932.8	22	7128.39	54	17496.9	21	6804.37	24	7776.42	39	12636.7	16	5184.28	35	11340.6	27	8748.47	phosphate transport ATP-binding protein PstB homolog
NT01SS2346	sll1538	33	5296.69	35	5617.71	25	4012.65	16	2568.09	13	2086.58	24	3852.14	23	3691.64	24	3852.14	27	4333.66	similar to beta-hexosaminidase a precursor
NT01SS0412	slr1616	67	16948.4	53	13406.9	35	8853.64	27	6829.95	33	8347.71	27	6829.95	25	6324.03	22	5565.14	27	6829.95	unknown protein
NT01SS0359	slr0962	334	60450.3	166	30044.2	225	40722.5	231	41808.4	247	44704.2	199	36016.8	194	35111.8	198	35835.8	155	28053.3	unknown protein
NT01SS2464	sll0362	44	4335.49	43	4236.95	50	4926.69	42	4138.42	46	4532.55	49	4828.16	34	3350.15	38	3744.28	32	3153.08	alanyl-tRNA synthetase
NT01SS3843	sll0735	102	14781.1	40	5796.49	29	4202.46	54	7825.27	54	7825.27	44	6376.14	42	6086.32	40	5796.49	42	6086.32	hypothetical protein
NT01SS0151	slr0239	69	21319.2	42	12976.9	89	27498.7	39	12050	43	13285.9	35	10814.1	22	6797.42	26	8033.32	42	12976.9	precorrin-4 C11-methyltransferase
NT01SS0151	slr0239	69	21319.2	42	12976.9	89	27498.7	39	12050	43	13285.9	35	10814.1	22	6797.42	26	8033.32	42	12976.9	precorrin-4 C11-methyltransferase
NT01SS0642	sll1945	830	112021	588	79359.5	842	113641	572	77200.1	761	102708	919	124033	626	84488.2	967	130511	801	108107	1-deoxyxylulose-5-phosphate synthase
NT01SS2382	slr1646	65	24238.5	73	27221.7	125	46612.4	15	5593.49	50	18645	69	25730.1	47	17526.3	93	34679.6	104	38781.5	ribonuclease III
NT01SS1710	sll0253	108	51907.6	120	57675.1	71	34124.4	62	29798.8	91	43737	38	18263.8	51	24511.9	34	16341.3	57	27395.7	hypothetical protein
NT01SS0191	sll1326	360	61794.8	1651	283398	2330	399949	179	30725.7	506	86856	1209	207527	465	79818.2	1730	296958	1622	278420	ATP synthase alpha chain
NT01SS2511	sll0145	158	73096.3	62	28683.3	88	40711.8	60	27758.1	43	19893.3	50	23131.7	42	19430.7	86	39786.6	67	30996.5	ribosome releasing factor
NT01SS3534	slr0709	110	64300	71	41502.7	104	60792.7	82	47932.7	92	53778.1	89	52024.5	57	33319.1	69	40333.6	77	45010	hypothetical protein
NT01SS3211	slr0572	792	459853	274	159090	374	217153	540	313536	479	278118	295	171283	324	188122	305	177090	224	130059	unknown protein
NT01SS1117	sll1466	112	23404.4	36	7522.84	96	20060.9	77	16090.5	90	18807.1	70	14627.7	57	11911.2	127	26538.9	70	14627.7	probable glycosyltransferase
NT01SS3124	ssl0352	20	29326.3	5	7331.58	6	8797.9	11	16129.5	7	10264.2	18	26393.7	8	11730.5	14	20528.4	10	14663.2	hypothetical protein
NT01SS3952	sll0431	30	9170.95	17	5196.87	15	4585.48	15	4585.48	16	4891.18	10	3056.98	3	917.095	2	611.397	5	1528.49	putative transposase [ISY100h: 3512289 - 3513235]
NT01SS1778	slr2097	15	9203.48	7	4294.96	9	5522.09	7	4294.96	3	1840.7	5	3067.83	2	1227.13	5	3067.83	5	3067.83	cyanoglobin
NT01SS2821	slr0014	24	8110.56	18	6082.92	11	3717.34	7	2365.58	0	0	2	675.88	12	4055.28	5	1689.7	5	1689.7	Mg2+ transport ATPase
NT01SS3820	sll1482	33	7434.68	41	9237.03	61	13742.9	21	4731.16	32	7209.39	47	10588.8	54	12165.8	45	10138.2	35	7885.27	ABC transporter permease protein
NT01SS1661	slr1715	11	7930.33	9	6488.45	4	2883.76	3	2162.82	5	3604.69	2	1441.88	0	0	5	3604.69	5	3604.69	putative transposase [ISY100m: 1463383 - 1464328]
NT01SS0438	slr1081	60	24600.8	131	53711.7	275	112753	62	25420.8	111	45511.4	134	54941.7	70	28700.9	181	74212.3	180	73802.3	hypothetical protein
NT01SS3422	sll0288	11	6100.25	4	2218.27	6	3327.41	1	554.568	6	3327.41	11	6100.25	4	2218.27	4	2218.27	5	2772.84	septum site-determining protein MinC
NT01SS1084	slr1842	39	10162.6	10	2605.8	17	4429.87	19	4951.03	16	4169.29	11	2866.38	14	3648.12	11	2866.38	20	5211.61	cysteine synthase
NT01SS1636	slr1992	44	24558.4	23	12837.4	35	19535.1	21	11721.1	14	7814.05	25	13953.7	31	17302.5	23	12837.4	25	13953.7	glutathione peroxidase-like NADPH peroxidase
NT01SS2088	sll1388	14	7252.56	12	6216.48	17	8806.68	10	5180.4	14	7252.56	13	6734.52	5	2590.2	14	7252.56	10	5180.4	hypothetical protein
NT01SS3420	ssl0546	8	7062.26	15	13241.7	11	9710.61	8	7062.26	7	6179.48	10	8827.82	2	1765.56	7	6179.48	5	4413.91	septum site-determining protein MinE
NT01SS1978	sll1258	61	26924.9	17	7503.65	22	9710.61	41	18097	48	21186.8	30	13241.7	18	7945.04	14	6179.48	10	4413.91	dCTP deaminase
NT01SS1525	slr0857	18	9437.75	12	6291.83	15	7864.79	3	1572.96	3	1572.96	2	1048.64	6	3145.92	3	1572.96	5	2621.6	putative transposase [ISY100l: 1346125 - 1347070]
NT01SS3053	sll0396	58	22301	21	8074.52	30	11535	25	9612.52	23	8843.52	21	8074.52	13	4998.51	27	10381.5	20	7690.02	two-component response regulator OmpR subfamily
NT01SS1312	sll0861	83	22509.6	65	17628	72	19526.4	40	10848	39	10576.8	69	18712.8	57	15458.4	65	17628	75	20340	hypothetical protein
NT01SS1200	ssr2067	52	58424.1	15	16853.1	6	6741.25	31	34829.8	32	35953.3	15	16853.1	11	12359	10	11235.4	15	16853.1	hypothetical protein
NT01SS3813	slr1577	21	11145.8	30	15922.6	25	13268.8	4	2123.01	13	6899.78	11	5838.28	18	9553.55	28	14861.1	25	13268.8	hypothetical protein
NT01SS3883	slr1652	4	1478.85	9	3327.41	5	1848.56	6	2218.27	13	4806.26	3	1109.14	4	1478.85	4	1478.85	5	1848.56	hypothetical protein
NT01SS0936	sll1816	816	551518	615	415666	977	660335	481	325098	870	588016	837	565712	467	315636	774	523131	788	532594	30S ribosomal protein S13
NT01SS0778	sll1290	161	20882.4	76	9857.52	112	14526.9	108	14008	146	18936.8	115	14916	65	8430.77	103	13359.5	103	13359.5	probable ribonuclease II
NT01SS1360	slr1869	239	81725.4	198	67705.6	184	62918.3	289	98822.8	287	98138.9	186	63602.2	228	77964	232	79331.8	141	48214.6	unknown protein
NT01SS2885	sll0413	129	50045.4	67	25992.6	156	60520.1	37	14354.1	90	34915.4	105	40734.7	63	24440.8	115	44614.2	106	41122.6	hypothetical protein
NT01SS3040	sll0602	77	9626.41	100	12501.8	157	19627.9	58	7251.06	90	11251.6	132	16502.4	75	9376.37	119	14877.2	129	16127.4	hypothetical protein
NT01SS0891	slr1140	95	21685.2	35	7989.3	58	13239.4	38	8674.09	45	10272	30	6847.97	47	10728.5	48	10956.8	43	9815.42	DegT/DnrJ/EryC1/StrS family protein
NT01SS0708	slr1918	467	176425	323	122024	487	183981	322	121647	328	123913	417	157536	343	129580	394	148847	428	161692	hypothetical protein
NT01SS0467	slr0679	67	12767.3	44	8384.49	44	8384.49	23	4382.8	23	4382.8	33	6288.37	26	4954.47	40	7622.26	33	6288.37	sun protein
NT01SS0175	sll0222	189	50002.7	96	25398.2	113	29895.8	87	23017.1	128	33864.3	115	30424.9	105	27779.3	131	34658	117	30954.1	putative purple acid phosphatase
NT01SS3939	slr0452	161	24783.9	406	62498.5	475	73120.1	106	16317.3	310	47720.5	440	67732.3	148	22782.7	432	66500.8	461	70965	dihydroxyacid dehydratase
NT01SS2385	slr1648	91	16367.3	65	11690.9	88	15827.7	84	15108.2	94	16906.8	99	17806.1	70	12590.2	94	16906.8	79	14208.9	hypothetical protein
NT01SS2632	slr0335	4268	411634	14334	1.38247e+06	21934	2.11546e+06	2496	240731	6531	629893	11296	1.08946e+06	5320	513096	13446	1.29682e+06	13997	1.34996e+06	phycobilisome core-membrane linker polypeptide
NT01SS0317	sll1201	55	17955.5	38	12405.6	29	9467.42	18	5876.33	29	9467.42	19	6202.8	15	4896.94	8	2611.7	23	7508.65	hypothetical protein
NT01SS3049	slr0649	171	27755.5	109	17692.1	171	27755.5	117	18990.6	139	22561.5	113	18341.3	95	15419.7	137	22236.8	115	18666	methionyl-tRNA synthetase
NT01SS2582	slr1944	76	12198.4	73	11716.9	114	18297.7	73	11716.9	60	9630.35	98	15729.6	67	10753.9	105	16853.1	90	14445.5	periplasmic protein, function unknown
NT01SS0322	ssr2142	256	217130	44	37319.2	147	124680	53	44952.7	79	67004.9	65	55130.6	78	66156.8	78	66156.8	54	45800.8	hypothetical protein YCF19
NT01SS1991	sll1253	66	6054.97	35	3210.97	29	2660.52	27	2477.03	17	1559.61	31	2844	19	1743.1	36	3302.71	18	1651.36	similar to polyA polymerase
NT01SS0553	slr1043	56	25769.7	32	14725.6	51	23468.9	36	16566.3	45	20707.8	47	21628.2	29	13345	35	16106.1	36	16566.3	similar to chemotaxis protein CheW
NT01SS0369	sll0938	48	10539.6	18	3952.36	18	3952.36	16	3513.21	23	5050.23	9	1976.18	17	3732.78	10	2195.75	18	3952.36	aspartate transaminase
NT01SS0943	sll1812	70	34803.9	238	118333	319	158607	34	16904.8	112	55686.3	244	121317	81	40273.1	270	134244	278	138221	30S ribosomal protein S5
NT01SS0455	sll1019	84	28166.9	40	13412.8	73	24478.4	34	11400.9	41	13748.1	61	20454.5	37	12406.9	58	19448.6	67	22466.5	hydroxyacylglutathione hydrolase
NT01SS0840	slr2007	52	9218.56	52	9218.56	50	8864	21	3722.88	37	6559.36	59	10459.5	27	4786.56	64	11345.9	49	8686.72	NADH dehydrogenase subunit 4
NT01SS0843	slr2010	16	8873.09	29	16082.5	34	18855.3	13	7209.39	13	7209.39	22	12200.5	18	9982.23	40	22182.7	31	17191.6	hypothetical protein
NT01SS3307	slr0096	40	6212.76	47	7299.99	70	10872.3	20	3106.38	55	8542.54	54	8387.23	23	3572.34	34	5280.85	44	6834.04	low affinity sulfate transporter
NT01SS1773	sll1980	89	42539.4	71	33935.9	139	66437.9	31	14817.1	91	43495.3	85	40627.5	56	26766.4	100	47797.1	101	48275	thiol:disulfide interchange protein TrxA
NT01SS3944	slr0454	14	1330.96	65	6179.48	68	6464.68	6	570.413	34	3232.34	59	5609.06	26	2471.79	45	4278.1	57	5418.93	RND multidrug efflux transporter
NT01SS2355	sll1535	1629	577578	1183	419445	1594	565169	1022	362360	1224	433982	1035	366970	882	312722	1089	386116	876	310595	putative sugar transferase
NT01SS0255	slr1777	75	9584.12	68	8689.6	82	10478.6	43	5494.9	75	9584.12	73	9328.55	47	6006.05	106	13545.6	70	8945.18	magnesium protoporphyrin IX chelatase subunit D
NT01SS3241	ssr1407	35	27526.8	16	12583.7	33	25953.8	9	7078.31	13	10224.2	17	13370.1	16	12583.7	5	3932.39	13	10224.2	hypothetical protein
NT01SS3076	sll0379	65	18997.7	14	4091.82	23	6722.27	27	7891.36	14	4091.82	15	4384.09	15	4384.09	10	2922.73	13	3799.54	acyl-[acyl-carrier-protein]--UDP-N-acetylglucosamine o-acyltransferase
NT01SS2938	slr0058	35	21174.4	27	16334.6	16	9679.74	0	0	8	4839.87	24	14519.6	15	9074.76	18	10889.7	13	7864.79	hypothetical protein
NT01SS1561	sll1159	63	24887.2	45	17776.6	61	24097.1	73	28837.6	53	20936.9	37	14616.3	40	15801.4	41	16196.4	39	15406.4	probable bacterioferritin comigratory protein
NT01SS1267	sll1265	163	7125.6	249	10885.1	322	14076.3	76	3322.37	161	7038.17	218	9529.95	108	4721.26	223	9748.52	172	7519.04	unknown protein
NT01SS2391	sll1521	62	8969.54	159	23002.5	284	41086.3	43	6220.81	83	12007.6	232	33563.4	116	16781.7	228	32984.8	258	37324.9	flavoprotein
NT01SS3064	sll0384	124	41579.7	101	33867.4	148	49627.4	142	47615.5	198	66393.4	233	78129.7	172	57675.1	162	54321.9	133	44597.6	unknown protein
NT01SS0765	slr1383	103	54667.5	41	21760.9	72	38214.2	44	23353.1	58	30783.7	41	21760.9	57	30252.9	23	12207.3	47	24945.4	unknown protein
NT01SS2962	sll0462	140	32471.2	71	16467.6	268	62159.2	44	10205.2	76	17627.2	75	17395.3	60	13916.2	76	17627.2	81	18786.9	hypothetical protein
NT01SS1643	slr1999	37	23364.7	37	23364.7	48	30311	27	17049.9	44	27785.1	39	24627.7	20	12629.6	51	32205.4	55	34731.4	hypothetical protein
NT01SS3404	slr0112	34	15814.1	38	17674.6	90	41861	8	3720.98	61	28372.4	41	19070	16	7441.95	40	18604.9	63	29302.7	unknown protein
NT01SS3617	sll0507	81	18060.6	35	7803.98	49	10925.6	37	8249.92	66	14716.1	48	10702.6	33	7358.04	59	13155.3	50	11148.5	probable cation transporter
NT01SS0190	sll1327	537	147484	765	210102	940	258165	203	55752.6	436	119745	670	184011	361	99146.3	772	212025	624	171377	ATP synthase gamma chain
NT01SS1201	slr1434	67	12050.6	46	8273.56	37	6654.82	43	7733.98	62	11151.3	46	8273.56	28	5036.08	39	7014.54	45	8093.7	pyridine nucleotide transhydrogenase beta subunit
NT01SS1201	slr1434	67	12050.6	46	8273.56	37	6654.82	43	7733.98	62	11151.3	46	8273.56	28	5036.08	39	7014.54	45	8093.7	pyridine nucleotide transhydrogenase beta subunit
NT01SS0125	slr0731	52	10919.1	36	7559.36	71	14908.7	31	6509.45	51	10709.1	65	13648.8	48	10079.1	45	9449.2	53	11129.1	hypothetical protein
NT01SS0887	slr1137	917	143718	613	96073	1019	159704	699	109551	962	150770	859	134628	440	68959.4	795	124597	836	131023	cytochrome c oxidase subunit I
NT01SS3822	sll1479	6	2035.59	21	7124.57	35	11874.3	0	0	18	6106.78	25	8481.63	10	3392.65	16	5428.25	32	10856.5	6-phosphogluconolactonase
NT01SS1209	sll1360	49	3795.09	97	7512.74	79	6118.62	37	2865.68	34	2633.33	49	3795.09	40	3098.04	38	2943.13	48	3717.64	DNA polymerase III subunit gamma/tau [Contains: Ssp dnaX intein]
NT01SS1992	sll1252	34	11313.2	10	3327.41	12	3992.89	9	2994.67	17	5656.6	4	1330.96	7	2329.19	11	3660.15	8	2661.93	hypothetical protein
NT01SS0534	ssl2922	15	12976.9	16	13842	11	9516.39	22	19032.8	20	17302.5	7	6055.89	11	9516.39	4	3460.51	8	6921.01	similar to virulence-associated protein VapB
NT01SS3956	slr1177	85	25984.4	139	42492.1	216	66030.9	47	14367.8	89	27207.2	139	42492.1	83	25373	156	47689	160	48911.8	hypothetical protein
NT01SS1792	sll1430	13	6500.95	12	6000.88	7	3500.51	3	1500.22	9	4500.66	13	6500.95	11	5500.81	21	10501.5	8	4000.59	adenine phosphoribosyltransferase
NT01SS1680	ssl3127	14	15936.5	5	5691.62	8	9106.6	2	2276.65	15	17074.9	7	7968.27	4	4553.3	4	4553.3	8	9106.6	similar to permease protein of ABC transporter
NT01SS3065	sll0383	112	45067.1	118	47481.4	200	80476.9	134	53919.5	231	92950.8	366	147273	182	73234	211	84903.1	171	68807.8	cobalamin biosynthesis protein M
NT01SS2503	slr0151	514	138528	726	195664	1339	360874	251	67647	504	135833	689	185692	376	101336	1013	273014	884	238247	unknown protein
NT01SS2592	slr0990	53	11756.9	99	21960.9	108	23957.4	29	6432.99	67	14862.4	103	22848.2	56	12422.3	98	21739.1	110	24401	hypothetical protein
NT01SS3154	sll0887	77	14902.6	56	10838.3	77	14902.6	39	7548.09	44	8515.79	62	11999.5	43	8322.25	76	14709.1	51	9870.57	putative modulator of DNA gyrase; PmbA homolog
NT01SS0730	slr1024	74	29915.6	33	13340.7	72	29107.1	45	18191.9	33	13340.7	36	14553.5	27	10915.2	39	15766.3	43	17383.4	fibrillin
NT01SS3718	sll1329	112	33643.8	77	23130.1	122	36647.7	53	15920.7	93	27936.4	92	27636	74	22229	81	24331.7	78	23430.5	inositol monophosphate family protein
NT01SS3657	sll0897	56	12816.7	28	6408.35	34	7781.56	25	5721.74	32	7323.82	35	8010.43	29	6637.22	35	8010.43	35	8010.43	DnaJ protein, heat shock protein 40, molecular chaperone
NT01SS0561	slr1048	66	5658.91	66	5658.91	48	4115.57	33	2829.45	16	1371.86	44	3772.6	29	2486.49	51	4372.79	35	3000.94	hypothetical protein
NT01SS3770	slr0665	104	10353.6	319	31757.8	622	61922.8	66	6570.58	171	17023.8	444	44202.1	169	16824.7	495	49279.4	552	54954	aconitate hydratase
NT01SS0481	slr0686	61	43977.3	19	13697.8	22	15860.7	41	29558.5	28	20186.3	32	23070	22	15860.7	22	15860.7	27	19465.4	hypothetical protein
NT01SS3975	sll1106	393	197671	107	53818.9	127	63878.5	157	78968	176	88524.6	162	81482.9	144	72429.2	97	48789.1	100	50298.1	hypothetical protein
NT01SS3648	slr0929	44	19421.2	51	22511	46	20304	20	8827.82	40	17655.6	41	18097	33	14565.9	46	20304	46	20304	chromosome partitioning protein, ParA family
NT01SS3666	sll0535	120	23277	78	15130	120	23277	49	9504.76	62	12026.4	82	15905.9	81	15711.9	109	21143.2	103	19979.4	ATP-dependent Clp protease ATPase subunit
NT01SS3434	slr0306	67	11432.6	80	13650.9	121	20647	57	9726.28	76	12968.4	84	14333.5	63	10750.1	110	18770	106	18087.5	unknown protein
NT01SS1523	sll0853	82	37936	28	12953.8	45	20818.6	50	23131.7	43	19893.3	34	15729.6	25	11565.9	24	11103.2	30	13879	hypothetical protein
NT01SS0413	slr1617	221	46406.1	123	25827.8	83	17428.5	96	20158.3	88	18478.4	68	14278.8	77	16168.6	96	20158.3	60	12598.9	similar to UDP-glucose 4-epimerase
NT01SS3805	slr1571	50	19055.7	56	21342.3	59	22485.7	28	10671.2	45	17150.1	60	22866.8	28	10671.2	58	22104.6	41	15625.6	unknown protein
NT01SS0979	sll1786	371	116713	451	141881	900	283132	351	110422	944	296974	895	281559	454	142825	878	276211	781	245696	putative deoxyribonuclease, tatD homolog
NT01SS1536	sll0844	92	22170.4	73	17591.7	114	27472	24	5783.58	56	13495	84	20242.5	58	13977	70	16868.8	74	17832.7	tRNA (5-methylaminomethyl-2-thiouridylate)-methyltransferase
NT01SS3185	sll0892	7	4147.87	7	4147.87	10	5925.53	4	2370.21	5	2962.76	5	2962.76	9	5332.97	6	3555.32	11	6518.08	aspartate 1-decarboxylase
NT01SS0122	slr0729	82	69549.4	63	53434.3	88	74638.4	47	39863.7	72	61067.8	65	55130.6	51	43256.3	69	58523.3	66	55978.8	hypothetical protein
NT01SS3816	sll1486	62	17191.6	69	19132.6	112	31055.8	17	4713.83	42	11645.9	73	20241.7	31	8595.81	81	22460	66	18300.8	hypothetical protein
NT01SS0262	sll1681	71	12091.3	49	8344.73	38	6471.42	40	6812.02	56	9536.83	59	10047.7	31	5279.32	37	6301.12	55	9366.53	unknown protein
NT01SS3590	slr0042	14	2011.92	17	2443.05	8	1149.67	4	574.835	7	1005.96	10	1437.09	7	1005.96	6	862.253	11	1580.8	probable porin; major outer membrane protein
NT01SS0360	sll0943	30	11743.8	30	11743.8	45	17615.7	11	4306.06	27	10569.4	31	12135.3	12	4697.52	24	9395.04	36	14092.6	unknown protein
NT01SS2052	slr1972	271	60115.2	141	31277.7	203	45031	140	31055.8	138	30612.2	171	37932.5	143	31721.3	143	31721.3	147	32608.6	hypothetical protein YCF81
NT01SS0956	ssl3432	62	57675.1	274	254887	403	374888	42	39070.2	143	133025	344	320004	96	89303.4	391	363725	361	335818	30S ribosomal protein S19
NT01SS1496	sll1623	13	5020.82	16	6179.48	23	8883	11	4248.39	15	5793.26	21	8110.56	12	4634.61	4	1544.87	25	9655.43	ABC transporter ATP-binding protein
NT01SS3826	slr1583	512	366070	262	187325	304	217354	225	160871	263	188040	213	152291	156	111537	206	147286	178	127267	hypothetical protein
NT01SS1408	slr1885	99	44377	111	49756	154	69030.8	64	28688.1	100	44825.2	80	35860.2	70	31377.7	102	45721.7	103	46170	hypothetical protein
NT01SS3155	sll0886	24	7415.37	18	5561.53	39	12050	16	4943.58	55	16993.6	49	15139.7	29	8960.24	40	12359	39	12050	hypothetical protein
NT01SS3197	sll0554	40	29079.9	40	29079.9	66	47981.8	41	29806.9	46	33441.9	47	34168.9	30	21809.9	48	34895.9	53	38530.9	ferredoxin-thioredoxin reductase, catalytic chain
NT01SS2369	sll1530	377	84277.2	192	42921	153	34202.7	224	50074.5	185	41356.2	193	43144.6	151	33755.6	134	29955.3	134	29955.3	unknown protein
NT01SS3359	slr0615	127	18910.7	153	22782.2	170	25313.5	61	9083.09	84	12507.9	143	21293.1	54	8040.76	109	16230.4	112	16677.1	ATP-binding protein of ABC transporter
NT01SS2079	sll1869	50	12015.6	31	7449.7	54	12976.9	24	5767.51	40	9612.52	44	10573.8	30	7209.39	23	5527.2	42	10093.1	probable dioxygenase, Rieske iron-sulfur component
NT01SS1535	slr0863	37	6869.03	44	8168.58	70	12995.5	14	2599.09	33	6126.43	28	5198.19	20	3712.99	33	6126.43	28	5198.19	hypothetical protein
NT01SS2854	sll0205	73	50122.4	46	31584	34	23344.7	33	22658.1	16	10985.7	31	21284.9	31	21284.9	20	13732.2	28	19225	hypothetical protein
NT01SS0753	sll0981	76	39608.2	27	14071.3	53	27621.5	33	17198.3	38	19804.1	37	19282.9	30	15634.8	32	16677.1	28	14592.5	unknown protein
NT01SS0401	slr0983	45	15148.1	25	8415.63	43	14474.9	20	6732.5	22	7405.75	27	9088.88	16	5386	23	7742.38	14	4712.75	glucose-1-phosphate cytidylyltransferase
NT01SS3409	ssl0172	22	21147.5	15	14418.8	20	19225	9	8651.27	15	14418.8	12	11535	5	4806.26	5	4806.26	14	13457.5	putative transposase [ISY391c: 2997600 - 2998989]
NT01SS0387	slr0975	259	78345.4	141	42651.4	277	83790.2	184	55658.5	266	80462.8	232	70178.1	158	47793.7	178	53843.6	227	68665.7	hypothetical protein
NT01SS1447	sll1702	48	24284.3	37	18719.1	49	24790.2	28	14165.8	47	23778.3	28	14165.8	12	6071.06	30	15177.7	45	22766.5	hypothetical protein YCF51
NT01SS2446	ssr0482	436	454452	264	275173	629	655620	182	189702	422	439860	438	456537	261	272046	433	451325	408	425267	30S ribosomal protein S16
NT01SS0449	sll1023	37	7962.61	27	5810.55	47	10114.7	11	2367.26	25	5380.14	34	7316.99	30	6456.17	30	6456.17	31	6671.38	succinyl-CoA synthetase beta chain
NT01SS0502	slr1594	48	10486.4	33	7209.39	14	3058.53	27	5898.59	19	4150.86	20	4369.33	12	2621.6	28	6117.06	17	3713.93	two-component response regulator PatA subfamily
NT01SS1333	sll1785	208	66894.6	133	42773.9	126	40522.7	127	40844.3	107	34412.1	115	36985	87	27979.9	100	32160.8	85	27336.7	periplasmic protein, function unknown
NT01SS1442	ssl3291	63	57371.6	44	40069	68	61924.9	25	22766.5	26	23677.2	28	25498.5	22	20034.5	44	40069	34	30962.4	hypothetical protein
NT01SS1876	slr2128	78	44688.7	50	28646.6	50	28646.6	78	44688.7	62	35521.8	53	30365.4	55	31511.2	74	42396.9	71	40678.1	hypothetical protein
NT01SS3483	sll0789	565	209784	205	76116.3	140	51981.9	326	121043	315	116959	202	75002.4	126	46783.7	47	17451.1	71	26362.2	two-component response regulator OmpR subfamily
NT01SS2415	slr0445	62	22824.6	24	8835.34	45	16566.3	32	11780.4	33	12148.6	37	13621.1	18	6626.5	53	19511.4	37	13621.1	hypothetical protein
NT01SS1802	slr1505	51	22171.6	113	49125.3	133	57820	34	14781.1	81	35213.7	91	39561.1	60	26084.2	170	73905.3	103	44777.9	unknown protein
NT01SS0888	slr1138	144	53238.6	93	34383.2	176	65069.4	135	49911.2	172	63590.5	132	48802	87	32165	106	39189.5	129	47692.9	cytochrome c oxidase subunit III
NT01SS4009	slr0604	249	35665	168	24063.1	270	38672.9	131	18763.5	201	28789.8	197	28216.9	136	19479.7	183	26211.6	161	23060.5	GTP-binding protein
NT01SS2380	slr1644	105	31215.9	109	32405.1	186	55296.8	43	12783.7	82	24378.1	110	32702.4	76	22594.4	161	47864.4	144	42810.4	hypothetical protein
NT01SS2370	sll1528	360	31238.3	197	17094.3	198	17181.1	216	18743	206	17875.2	169	14664.6	148	12842.4	191	16573.6	173	15011.7	unknown protein
NT01SS0504	sll1516	44	5484.95	24	2991.79	44	5484.95	20	2493.16	25	3116.45	16	1994.53	7	872.606	19	2368.5	26	3241.11	hypothetical protein
NT01SS2306	sll0916	27	10714.9	39	15477	39	15477	9	3571.62	19	7540.1	33	13096	12	4762.17	27	10714.9	26	10318	precorrin isomerase, precorrin-8X methylmutase
NT01SS3670	sll0533	274	49281.6	168	30216.5	360	64749.6	134	24101.2	277	49821.2	222	39928.9	146	26259.6	202	36331.7	243	43706	trigger factor
NT01SS1400	slr1881	40	14359	21	7538.45	27	9692.29	26	9333.32	49	17589.7	44	15794.8	25	8974.34	34	12205.1	29	10410.2	ATP-binding subunit of the ABC-type Nat permease for neutral amino acids
NT01SS0408	slr1613	401	176099	279	122523	407	178734	224	98369.7	177	77729.7	196	86073.5	272	119449	254	111544	261	114618	hypothetical protein
NT01SS1919	sll1220	86	40879.6	47	22341.2	33	15686.4	51	24242.6	64	30422	27	12834.3	31	14735.7	27	12834.3	32	15211	putative diaphorase subunit of the bidirectional hydrogenase
NT01SS2103	sll1382	267	177684	204	135758	254	169032	152	101153	205	136424	281	187000	199	132431	201	133762	166	110470	ferredoxin, petF-like protein
NT01SS0672	slr2048	54	11394.4	57	12027.4	90	18990.6	39	8229.25	73	15403.5	102	21522.7	34	7174.22	113	23843.7	108	22788.7	periplasmic protein, function unknown
NT01SS2074	slr1982	139	96977.9	65	45349.4	70	48837.8	44	30698	41	28605	54	37674.9	45	31395.7	52	36279.5	41	28605	two-component response regulator CheY subfamily
NT01SS2123	sll1181	762	111544	1044	152824	1994	291889	567	82999.5	876	128232	1418	207572	606	88708.4	1512	221332	1678	245632	similar to hemolysin secretion protein
NT01SS1973	sll1261	476	188037	302	119301	428	169075	233	92043.2	270	106659	318	125621	176	69526.2	341	134707	320	126411	elongation factor TS
NT01SS1243	sll1275	69	10083.4	59	8622.04	126	18413.2	24	3507.27	64	9352.72	56	8183.63	39	5699.31	67	9791.13	65	9498.86	pyruvate kinase 2
NT01SS2637	slr0338	120	28442.5	110	26072.3	207	49063.4	64	15169.3	136	32234.9	164	38871.4	107	25361.2	157	37212.3	181	42900.8	probable oxidoreductase
NT01SS2838	sll0005	280	35518.4	94	11924	96	12177.7	137	17378.6	272	34503.6	133	16871.2	96	12177.7	61	7737.94	95	12050.9	hypothetical protein
NT01SS0088	slr1122	165	56870.9	101	34811.9	146	50322.1	115	39637.3	125	43084	112	38603.3	105	36190.6	115	39637.3	101	34811.9	hypothetical protein
NT01SS1675	slr1721	76	13256	93	16221.1	142	24767.7	36	6279.15	36	6279.15	87	15174.6	62	10814.1	111	19360.7	113	19709.5	hypothetical protein
NT01SS3667	sll0534	198	75460.4	245	93372.7	440	167690	141	53736.9	241	91848.3	379	144442	184	70124.8	386	147110	420	160068	ATP-dependent Clp protease proteolytic subunit 2
NT01SS1664	sll1608	124	13913.8	114	12791.8	116	13016.2	78	8752.25	96	10772	77	8640.05	48	5386	75	8415.63	81	9088.88	hypothetical protein
NT01SS0880	slr1133	91	17040.4	75	14044.3	56	10486.4	48	8988.33	73	13669.8	67	12546.2	53	9924.61	82	15355.1	51	9550.1	L-argininosuccinate lyase
NT01SS1391	slr1879	5	1737.2	7	2432.08	5	1737.2	7	2432.08	6	2084.64	10	3474.4	6	2084.64	4	1389.76	3	1042.32	precorrin-2 methyltransferase
NT01SS3093	sll0372	134	54941.7	131	53711.7	258	105783	108	44281.4	221	90612.8	271	111113	130	53301.6	244	100043	255	104553	hypothetical protein
NT01SS3507	slr0700	19	3628.57	15	2864.66	12	2291.73	8	1527.82	8	1527.82	7	1336.84	8	1527.82	6	1145.86	6	1145.86	probable amino acid permease
NT01SS1548	slr0869	78	8300.11	46	4894.94	30	3192.35	57	6065.46	66	7023.17	31	3298.76	23	2447.47	7	744.882	15	1596.17	hypothetical protein
NT01SS0537	sll1505	35	27035.2	7	5407.04	16	12359	5	3862.17	3	2317.3	0	0	2	1544.87	10	7724.35	6	4634.61	hypothetical protein
NT01SS0383	sll0926	30	7747.4	21	5423.18	40	10329.9	12	3098.96	30	7747.4	26	6714.42	21	5423.18	27	6972.66	21	5423.18	hypothetical protein
NT01SS0395	slr0977	82	25245.7	43	13238.6	53	16317.3	13	4002.37	17	5233.86	15	4618.11	18	5541.74	28	8620.48	24	7388.98	ABC transporter, permease component
NT01SS1154	slr1219	36	21779.4	18	10889.7	19	11494.7	10	6049.84	31	18754.5	13	7864.79	14	8469.77	14	8469.77	18	10889.7	urease accessory protein E
NT01SS1861	slr2116	16	4997.12	5	1561.6	6	1873.92	5	1561.6	2	624.64	2	624.64	8	2498.56	5	1561.6	6	1873.92	probable glycosyltransferase
NT01SS3162	slr0899	21	12111.8	4	2307	4	2307	2	1153.5	5	2883.76	3	1730.25	7	4037.26	3	1730.25	3	1730.25	cyanate lyase
NT01SS2423	sll0274	26	11417.9	15	6587.26	9	3952.36	11	4830.66	6	2634.9	16	7026.41	7	3074.05	10	4391.51	9	3952.36	hypothetical protein
NT01SS3736	slr1463	419	52081.6	906	112616	1102	136978	233	28961.9	426	52951.7	867	107768	458	56929.3	1045	129893	840	104412	elongation factor EF-G
NT01SS2844	slr0213	328	52258.1	223	35529.1	352	56081.9	154	24535.8	227	36166.4	253	40308.9	209	33298.6	323	51461.5	240	38237.6	GMP synthetase
NT01SS1843	sll1411	9	5332.97	13	7703.18	5	2962.76	6	3555.32	9	5332.97	4	2370.21	4	2370.21	9	5332.97	6	3555.32	hypothetical protein
NT01SS1805	ssl2781	18	18761.8	8	8338.57	2	2084.64	16	16677.1	5	5211.61	7	7296.25	4	4169.29	9	9380.89	3	3126.96	hypothetical protein
NT01SS3081	sll0377	123	8852.79	65	4678.31	58	4174.49	90	6477.65	71	5110.15	93	6693.58	51	3670.67	86	6189.76	60	4318.44	transcription-repair coupling factor
NT01SS3450	slr0312	71	27920	26	10224.2	26	10224.2	10	3932.39	17	6685.07	21	8258.03	15	5898.59	13	5112.11	15	5898.59	two-component response regulator NarL subfamily
NT01SS3426	slr0299	24	8579.77	16	5719.85	18	6434.83	23	8222.28	22	7864.79	15	5362.36	21	7507.3	27	9652.24	15	5362.36	hypothetical protein
NT01SS1969	sll0802	68	39749.1	36	21043.6	32	18705.4	23	13444.5	38	22212.7	27	15782.7	18	10521.8	30	17536.4	30	17536.4	hypothetical protein
NT01SS1240	slr1357	28	8559.56	18	5502.57	4	1222.79	3	917.095	9	2751.29	5	1528.49	8	2445.59	2	611.397	9	2751.29	putative transposase [ISY100c: 1098251 - 1099197]
NT01SS1563	slr1245	15	3920.51	21	5488.72	5	1306.84	12	3136.41	4	1045.47	6	1568.21	7	1829.57	4	1045.47	3	784.103	transcriptional regulator
NT01SS0934	sll1817	148	97739.5	316	208687	350	231141	100	66040.2	279	184252	328	216612	136	89814.7	374	246990	319	210668	30S ribosomal protein S11
NT01SS0951	ssl3437	275	253096	504	463855	673	619394	122	112282	214	196954	372	342369	130	119645	419	385626	452	415997	30S ribosomal protein S17
NT01SS1931	slr0804	305	83766.2	219	60146.9	370	101618	84	23070	173	47513.3	226	62069.4	97	26640.4	204	56027.3	269	73879.1	probable D-alanyl-D-alanine carboxypeptidase
NT01SS1078	sll1721	151	40195.1	51	13575.8	70	18633.5	71	18899.7	90	23957.4	62	16504	53	14108.2	84	22360.2	76	20230.7	pyruvate dehydrogenase E1 component, beta subunit
NT01SS0811	sll1578	48858	2.59315e+07	97160	5.15679e+07	162448	8.62197e+07	26946	1.43017e+07	49997	2.6536e+07	77234	4.09921e+07	40866	2.16897e+07	98057	5.2044e+07	101745	5.40014e+07	phycocyanin alpha subunit
NT01SS3386	slr0103	21	5407.04	35	9011.74	56	14418.8	7	1802.35	29	7466.87	36	9269.22	27	6951.91	39	10041.6	43	11071.6	unknown protein
NT01SS1343	slr1857	497	60729.9	960	117305	1808	220925	610	74537.8	818	99953.9	1474	180113	731	89323.1	1362	166427	1370	167404	isoamylase
NT01SS2676	slr0184	63	26329.9	32	13373.9	49	20478.8	24	10030.5	38	15881.6	37	15463.6	23	9612.52	43	17971.2	40	16717.4	unknown protein
NT01SS3982	slr0588	223	147270	87	57455	154	101702	128	84531.5	108	71323.4	102	67361	67	44246.9	86	56794.6	80	52832.2	hypothetical protein
NT01SS3936	slr0451	98	8386	98	8386	148	12664.6	63	5391	110	9412.85	127	10867.6	75	6417.85	128	10953.1	114	9755.14	putative helicase
NT01SS1398	sll1758	101	17868.7	48	8492.04	60	10615.1	31	5484.44	56	9907.38	55	9730.46	39	6899.78	43	7607.45	37	6545.95	MrsA protein homolog
NT01SS1543	sll0837	102	29912.9	117	34311.8	152	44576	79	23167.8	80	23461.1	126	36951.2	88	25807.2	126	36951.2	124	36364.6	periplasmic protein, function unknown
NT01SS3582	sll0034	27	9018.7	26	8684.67	64	21377.6	18	6012.46	68	22713.8	70	23381.8	39	13027	54	18037.4	56	18705.4	putative carboxypeptidase
NT01SS3296	sll0078	115	16471.8	60	8593.97	76	10885.7	59	8450.74	57	8164.28	90	12891	52	7448.11	90	12891	56	8021.04	threonyl-tRNA synthetase
NT01SS1176	slr1234	217	163246	135	101558	148	111338	90	67705.6	114	85760.4	115	86512.7	64	48146.2	80	60182.7	84	63191.9	protein kinase C inhibitor
NT01SS2924	sll0066	46	12593.6	51	13962.5	155	42435	31	8487	74	20259.3	97	26556.1	43	11772.3	130	35590.7	134	36685.8	unknown protein
NT01SS1059	slr1830	120	27391.9	80	18261.3	97	22141.8	69	15750.3	68	15522.1	85	19402.6	45	10272	116	26478.8	103	23511.4	poly(3-hydroxyalkanoate) synthase
NT01SS0877	slr2030	46	8804.39	27	5167.79	34	6507.59	22	4210.79	33	6316.19	30	5741.99	24	4593.59	31	5933.39	25	4784.99	hypothetical protein
NT01SS1139	sll1452	173	22305.1	274	35327.1	285	36745.3	115	14827.1	151	19468.6	269	34682.4	201	25915.1	414	53377.4	222	28622.7	nitrate/nitrite transport system ATP-binding protein
NT01SS3323	sll0481	43	22409.9	30	15634.8	54	28142.7	19	9902.05	30	15634.8	77	40129.4	23	11986.7	37	19282.9	47	24494.6	unknown protein
NT01SS1021	slr2070	212	64128.3	122	36904	122	36904	82	24804.3	83	25106.8	97	29341.7	66	19964.5	101	30551.7	69	20871.9	hypothetical protein
NT01SS1918	sll1221	272	43416	200	31923.5	217	34637	278	44373.7	353	56345	215	34317.8	160	25538.8	203	32402.3	220	35115.8	diaphorase subunit of the bidirectional hydrogenase
NT01SS0087	sll1056	42	4670.35	21	2335.18	34	3780.76	14	1556.78	23	2557.57	42	4670.35	23	2557.57	41	4559.15	44	4892.75	phosphoribosylformyl glycinamidine synthetase II
NT01SS3643	slr0925	76	53893.1	26	18437.1	50	35456	15	10636.8	44	31201.3	35	24819.2	14	9927.68	52	36874.3	44	31201.3	single-stranded DNA-binding protein
NT01SS2623	sll0296	106	49039.3	45	20818.6	57	26370.2	82	37936	85	39323.9	59	27295.4	55	25444.9	62	28683.3	44	20355.9	hypothetical protein
NT01SS1386	sll1765	241	120518	106	53007.8	180	90013.2	179	89513.1	159	79511.6	153	76511.2	113	56508.3	152	76011.1	183	91513.4	unknown protein
NT01SS3182	slr0918	29	9877.43	21	7152.62	32	10899.2	2	681.202	14	4768.42	26	8855.63	11	3746.61	26	8855.63	19	6471.42	methionine aminopeptidase
NT01SS1537	sll0843	131	30630.2	90	21043.6	86	20108.4	112	26187.6	112	26187.6	95	22212.7	98	22914.2	126	29461.1	89	20809.8	unknown protein
NT01SS1186	ssl2245	460	447144	229	222600	271	263426	220	213852	310	301336	258	250790	215	208991	279	271203	258	250790	unknown protein
NT01SS3911	slr1666	78	17481.8	85	19050.7	195	43704.6	51	11430.4	113	25326.2	147	32946.5	99	22188.5	192	43032.2	163	36532.6	pleiotropic regulatory protein homolog
NT01SS0142	slr0742	52	23929	33	15185.7	29	13345	17	7822.95	49	22548.5	36	16566.3	11	5061.91	29	13345	32	14725.6	hypothetical protein
NT01SS2033	slr1964	95	60879.3	20	12816.7	24	15380	37	23710.9	25	16020.9	15	9612.52	24	15380	13	8330.85	16	10253.4	hypothetical protein
NT01SS3862	ssr1256	37	37220.6	15	15089.4	15	15089.4	14	14083.5	27	27161	9	9053.65	12	12071.5	10	10059.6	16	16095.4	hypothetical protein
NT01SS3748	slr0654	188	64033	138	47002.9	155	52793.2	130	44278.1	187	63692.4	153	52112	124	42234.5	222	75613.4	176	59945.8	unknown protein
NT01SS1275	ssr1480	126	129769	12	12359	20	20598.3	34	35017	68	70034.1	29	29867.5	23	23688	20	20598.3	16	16478.6	putative RNA-binding protein
NT01SS0855	slr2017	55	12860	26	6079.27	68	15899.6	23	5377.81	38	8885.09	18	4208.72	16	3741.09	43	10054.2	32	7482.18	type 4 pilin-like protein, essential for motility
NT01SS1323	slr1403	209	5993.09	154	4415.96	115	3297.63	82	2351.36	105	3010.88	70	2007.25	44	1261.7	59	1691.83	87	2494.73	unknown protein
NT01SS2886	sll0412	39	8033.32	35	7209.39	32	6591.44	22	4531.62	25	5149.56	34	7003.41	24	4943.58	22	4531.62	29	5973.49	hypothetical protein
NT01SS2695	sll0336	153	40478.4	118	31218.6	197	52119.3	96	25398.2	226	59791.6	228	60320.8	156	41272.1	254	67199.4	194	51325.6	acetyl-CoA carboxylase beta subunit
NT01SS0097	sll1049	72	10870.7	76	11474.6	163	24610.1	65	9813.83	121	18268.8	182	27478.7	101	15249.2	169	25516	149	22496.3	hypothetical protein
NT01SS0761	sll1300	23	9385.81	20	8161.57	11	4488.87	13	5305.02	12	4896.94	24	9793.89	12	4896.94	27	11018.1	13	5305.02	putative methyltransferase
NT01SS1501	sll1620	91	47141.6	78	40407.1	146	75633.8	69	35744.8	72	37298.9	112	58020.5	51	26420	110	56984.4	121	62682.8	hypothetical protein
NT01SS1628	slr1986	1625	867797	2811	1.50116e+06	5581	2.98042e+06	473	252596	1272	679285	2525	1.34842e+06	918	490238	3229	1.72438e+06	3274	1.74841e+06	allophycocyanin beta subunit
NT01SS1621	sll1951	15184	754081	16852	836918	25192	1.25111e+06	6319	313820	12467	619147	15165	753137	6594	327477	14974	743651	16421	815514	unknown protein
NT01SS3435	sll0286	115	57842.8	20	10059.6	29	14586.4	26	13077.5	52	26155	45	22634.1	31	15592.4	23	11568.6	23	11568.6	hypothetical protein YCF52
NT01SS3764	sll0622	15	4067.99	17	4610.39	27	7322.39	17	4610.39	26	7051.19	10	2712	11	2983.2	35	9491.99	23	6237.59	quinolinate synthetase
NT01SS3191	slr0923	125	91644.8	31	22727.9	56	41056.9	25	18329	66	48388.4	54	39590.5	23	16862.6	36	26393.7	56	41056.9	hypothetical protein YCF65
NT01SS3382	slr0099	96	24427.1	28	7124.57	50	12722.5	45	11450.2	43	10941.3	27	6870.12	27	6870.12	29	7379.02	33	8396.82	putative transposase [ISY352f(partial copy): 2968019 - 2969383]
NT01SS0982	sll1123	27	7143.25	50	13228.2	81	21429.7	11	2910.21	30	7936.94	68	17990.4	45	11905.4	35	9259.77	53	14021.9	hypothetical protein
NT01SS1642	slr1998	54	10966.4	20	4061.63	34	6904.77	24	4873.95	24	4873.95	33	6701.69	35	7107.85	34	6904.77	40	8123.26	hypothetical protein
NT01SS3659	sll0895	24	7110.63	17	5036.7	18	5332.97	11	3259.04	18	5332.97	9	2666.49	12	3555.32	17	5036.7	10	2962.76	CysQ protein homolog
NT01SS1957	slr0819	31	4948.14	20	3192.35	12	1915.41	8	1276.94	12	1915.41	24	3830.82	16	2553.88	26	4150.05	20	3192.35	apolipoprotein N-acyltransferase
NT01SS0121	slr0728	25	4860.26	29	5637.9	24	4665.85	10	1944.11	26	5054.67	37	7193.19	14	2721.75	29	5637.9	30	5832.32	hypothetical protein
NT01SS1803	sll1424	121	21276.5	47	8264.42	58	10198.6	33	5802.68	50	8791.94	46	8088.58	30	5275.16	38	6681.87	30	5275.16	hypothetical protein
NT01SS2178	slr1531	50	8955.76	24	4298.77	44	7881.07	22	3940.54	17	3044.96	31	5552.57	36	6448.15	29	5194.34	30	5373.46	signal recognition particle protein
NT01SS0680	sll1932	89	9697.26	105	11440.6	93	10133.1	41	4467.28	73	7953.94	100	10895.8	66	7191.23	96	10460	80	8716.64	DnaK protein
NT01SS1527	sll0849	534	130872	4435	1.08692e+06	6494	1.59154e+06	376	92149.5	1604	393106	4266	1.0455e+06	1266	310269	4930	1.20824e+06	4892	1.19892e+06	photosystem II reaction center D2 protein
NT01SS3028	slr0637	84	27736.9	164	54153	256	84531.5	61	20142.3	181	59766.4	184	60757	128	42265.7	258	85191.9	242	79908.7	hypothetical protein
NT01SS1646	slr2001	65	20523.1	44	13892.5	43	13576.8	45	14208.3	44	13892.5	51	16102.7	57	17997.2	36	11366.6	37	11682.4	cyanophycinase
NT01SS1907	sll1228	64	8389.11	85	11141.8	105	13763.4	33	4325.63	54	7078.31	86	11272.9	65	8520.19	75	9830.99	81	10617.5	two-component hybrid sensor and regulator
NT01SS1981	slr1338	74	31850.4	30	12912.3	19	8177.81	41	17646.9	19	8177.81	13	5595.35	17	7316.99	25	10760.3	27	11621.1	hypothetical protein
NT01SS1672	slr1718	101	36106.5	80	28599.2	147	52551.1	72	25739.3	143	51121.1	145	51836.1	56	20019.5	122	43613.8	108	38609	hypothetical protein
NT01SS1413	slr1888	96	13162	57	7814.93	66	9048.87	45	6169.68	44	6032.58	29	3976.02	33	4524.43	61	8363.35	58	7952.04	4-hydroxybutyrate coenzyme A transferase.
NT01SS0421	slr1067	150	38055.4	49	12431.4	60	15222.2	57	14461.1	52	13192.5	68	17251.8	62	15729.6	62	15729.6	41	10401.8	UDP-glucose 4-epimerase
NT01SS2991	sll0455	47	9368.88	51	10166.2	76	15149.7	18	3588.08	28	5581.46	29	5780.8	17	3388.75	38	7574.84	72	14352.3	homoserine dehydrogenase
NT01SS2617	slr0327	53	8217.15	58	8992.36	92	14263.7	22	3410.89	65	10077.6	86	13333.5	39	6046.58	73	11318	79	12248.2	iron(III) ABC transporter, permease protein
NT01SS2685	sll0350	81	8715.83	68	7316.99	142	15279.6	47	5057.33	85	9146.24	138	14849.2	60	6456.17	108	11621.1	117	12589.5	hypothetical protein
NT01SS1383	slr1877	9	2639.37	13	3812.42	24	7038.32	5	1466.32	12	3519.16	26	7624.85	25	7331.58	22	6451.79	31	9091.16	2-hydroxyhepta-2,4-diene-1,7-dioate isomerase
NT01SS0955	sll1803	117	82967.1	400	283648	534	378670	45	31910.4	179	126933	362	256702	118	83676.2	385	273011	390	276557	50S ribosomal protein L22
NT01SS2704	slr0379	44	16061.4	70	25552.3	121	44168.9	27	9855.87	62	22632	72	26282.3	41	14966.3	65	23727.1	90	32852.9	thymidylate kinase
NT01SS2518	sll0142	70	5571.19	100	7958.85	92	7322.14	53	4218.19	50	3979.42	93	7401.73	44	3501.89	117	9311.85	104	8277.2	probable cation efflux system protein
NT01SS3618	sll0506	27	8651.27	47	15059.6	57	18263.8	22	7049.18	25	8010.43	30	9612.52	9	2883.76	34	10894.2	52	16661.7	undecaprenyl pyrophosphate synthetase
NT01SS1181	sll1132	77	13763.4	63	11260.9	63	11260.9	64	11439.7	45	8043.53	48	8579.77	39	6971.06	61	10903.5	52	9294.75	unknown protein
NT01SS3761	slr0662	54	6570.58	134	16304.8	112	13627.9	67	8152.39	73	8882.45	111	13506.2	44	5353.81	93	11316	111	13506.2	arginine decarboxylase
NT01SS2295	slr1697	127	19108	70	10532	84	12638.4	79	11886.1	92	13842	90	13541.1	69	10381.5	80	12036.5	94	14142.9	serine/threonine kinase
NT01SS0053	sll1396	333	128039	168	64596.1	242	93049.2	280	107660	249	95740.7	170	65365.1	180	69210.1	221	84974.7	188	72286.1	unknown protein
NT01SS2140	slr1277	1673	181373	1659	179855	1732	187769	1208	130962	1245	134973	1492	161751	1129	122397	1604	173893	1307	141694	pilus assembly protein homologous to general secretion pathway protein D
NT01SS3474	slr0796	14	2544.49	18	3271.49	7	1272.25	12	2180.99	9	1635.74	4	726.997	8	1453.99	15	2726.24	7	1272.25	nickel permease involved in nickel and cobalt tolerance
NT01SS1694	slr1727	28	4587.79	54	8847.89	72	11797.2	22	3604.69	34	5570.89	56	9175.59	36	5898.59	71	11633.3	63	10322.5	Na+/H+ antiporter
NT01SS2429	sll0269	3	1802.35	17	10213.3	7	4205.48	2	1201.56	12	7209.39	6	3604.69	0	0	15	9011.74	7	4205.48	hypothetical protein
NT01SS0991	ssr2009	17	16161.7	10	9506.89	7	6654.82	12	11408.3	9	8556.2	10	9506.89	7	6654.82	2	1901.38	7	6654.82	hypothetical protein
NT01SS3482	sll0790	138	26010.3	56	10554.9	46	8670.12	38	7162.27	56	10554.9	27	5088.98	40	7539.23	39	7350.75	35	6596.83	two-component sensor histidine kinase
NT01SS0081	sll1059	67	31848.1	37	17587.7	49	23291.9	50	23767.2	72	34224.8	51	24242.6	26	12359	50	23767.2	28	13309.6	adenylate kinase
NT01SS2517	slr0157	27	14330.3	2	1061.51	10	5307.53	11	5838.28	8	4246.02	4	2123.01	8	4246.02	4	2123.01	7	3715.27	unknown protein
NT01SS2644	sll0177	15	2929.32	18	3515.19	8	1562.31	0	0	8	1562.31	27	5272.78	12	2343.46	12	2343.46	7	1367.02	hypothetical protein
NT01SS1239	slr1356	1604	421782	845	222198	1243	326855	902	237187	1371	360513	1138	299244	845	222198	1045	274789	996	261905	30S ribosomal protein S1
NT01SS4002	slr0599	47	7586	273	44063.4	504	81347.7	37	5971.96	92	14849.2	225	36316	90	14526.4	309	49873.9	452	72954.7	serine/threonine kinase
NT01SS0513	sll1513	82	21176.2	106	27374.2	152	39253.5	75	19368.5	91	23500.5	134	34605.1	83	21434.5	137	35379.8	99	25566.4	c-type cytochrome synthesis protein
NT01SS3675	slr0552	93	32839.5	69	24364.8	70	24717.9	55	19421.2	79	27895.9	58	20480.6	25	8827.82	66	23305.5	39	13771.4	hypothetical protein
NT01SS3237	slr0829	195	19847	98	9974.4	122	12417.1	79	8040.59	93	9465.5	115	11704.7	61	6208.56	64	6513.9	71	7226.35	unknown protein
NT01SS2530	ssl0242	35	36046.9	17	17508.5	38	39136.7	36	37076.9	67	69004.2	28	28837.6	25	25747.8	26	26777.7	32	32957.2	hypothetical protein
NT01SS1162	slr1224	21	4377.75	41	8547.04	41	8547.04	27	5628.54	32	6670.86	46	9589.36	46	9589.36	46	9589.36	32	6670.86	ATP-binding protein of sugar ABC transporter
NT01SS1269	slr0875	73	43256.3	57	33775.5	54	31997.8	43	25479.8	36	21331.9	33	19554.2	46	27257.4	36	21331.9	36	21331.9	large-conductance mechanosensitive channel
NT01SS0728	slr1022	135	27161	226	45469.5	359	72228	98	19716.8	196	39433.7	236	47481.4	146	29374.1	383	77056.6	300	60357.7	N-acetylornithine aminotransferase
NT01SS3979	slr0587	111	86512.7	86	67027.8	70	54557.5	53	41307.9	60	46763.6	39	30396.3	50	38969.7	63	49101.8	58	45204.8	unknown protein
NT01SS1693	sll1594	128	34932.6	44	12008.1	98	26745.2	31	8460.23	51	13918.4	44	12008.1	43	11735.2	53	14464.3	51	13918.4	ndhF3 operon transcriptional regulator, LysR family protein
NT01SS1426	slr2136	86	18416.1	123	26339.3	254	54391.6	39	8351.47	71	15204	177	37902.8	69	14775.7	201	43042.2	204	43684.6	GcpE protein homolog
NT01SS1910	slr1331	32	5386	95	15989.7	157	26425.1	39	6564.19	109	18346.1	173	29118.1	72	12118.5	172	28949.8	186	31306.1	periplasmic processing protease
NT01SS0953	sll1805	61	37694.8	422	260774	765	472730	73	45110.2	228	140892	412	254594	154	95163.9	470	290435	515	318243	50S ribosomal protein L16
NT01SS2770	slr0346	87	30720.8	31	10946.5	63	22246.1	20	7062.26	56	19774.3	37	13065.2	52	18361.9	40	14124.5	33	11652.7	ribonuclease III
NT01SS1560	sll1160	72	38688.9	48	25792.6	49	26329.9	65	34927.5	40	21493.8	35	18807.1	37	19881.8	46	24717.9	33	17732.4	hypothetical protein
NT01SS1231	slr1450	21	17302.5	14	11535	5	4119.65	13	10711.1	14	11535	10	8239.3	12	9887.16	17	14006.8	22	18126.5	unknown protein
NT01SS1411	slr1887	310	83548.1	115	30993.6	130	35036.3	174	46894.7	204	54980	209	56327.6	169	45547.2	189	50937.4	169	45547.2	porphobilinogen deaminase (hydroxymethylbilane synthase, preuroporphyrinogen synthase)
NT01SS2375	sll1525	517	132721	244	62638.3	198	50829.4	238	61098	237	60841.3	179	45951.8	248	63665.1	223	57247.3	184	47235.4	phosphoribulokinase
NT01SS2848	slr0217	167	102465	61	37427.5	50	30678.3	90	55220.9	113	69332.9	100	61356.5	63	38654.6	42	25769.7	59	36200.3	hypothetical protein
NT01SS0931	sll1819	180	133096	217	160455	234	173025	56	41407.8	114	84294.4	189	139751	99	73203	220	162673	166	122744	50S ribosomal protein L17
NT01SS2524	slr0164	1128	372467	934	308408	1704	562663	589	194488	821	271095	1250	412751	641	211659	1165	384684	1271	419686	ATP-dependent Clp protease proteolytic subunit
NT01SS1235	sll1282	62	32507.8	70	36702.3	124	65015.6	53	27788.9	83	43518.5	94	49286	58	30410.5	75	39323.9	85	44567.1	riboflavin synthase beta subunit
NT01SS0194	sll1323	380	228297	951	571344	1445	868131	194	116552	536	322019	1015	609794	469	281767	1342	806250	1054	633225	ATP synthase subunit b' of CF(0)
NT01SS1040	sll1747	110	26216	52	12393	90	21449.4	60	14299.6	60	14299.6	76	18112.8	40	9533.08	81	19304.5	63	15014.6	chorismate synthase
NT01SS3784	sll1496	122	12505.4	77	7892.74	131	13427.9	70	7175.22	114	11685.4	91	9327.79	95	9737.8	110	11275.3	89	9122.78	mannose-1-phosphate guanyltransferase
NT01SS3987	sll0574	165	47423.9	48	13796	92	26442.4	90	25867.6	73	20981.5	77	22131.1	68	19544.4	60	17245.1	52	14945.7	probable permease protein of lipopolysaccharide ABC transporter
NT01SS2142	sll1173	43	15183.9	22	7768.49	18	6356.03	28	9887.16	30	10593.4	11	3884.24	18	6356.03	17	6002.92	26	9180.94	hypothetical protein
NT01SS0056	sll1395	23	6768	18	5296.69	57	16772.9	21	6179.48	21	6179.48	36	10593.4	24	7062.26	31	9122.08	41	12064.7	dTDP-6-deoxy-L-mannose-dehydrogenase
NT01SS2136	slr1273	260	153016	511	300735	761	447865	180	105934	403	237174	591	347816	312	183619	732	430798	637	374888	hypothetical protein
NT01SS0489	slr0689	81	17562.7	46	9973.89	93	20164.6	46	9973.89	56	12142.1	98	21248.7	38	8239.3	77	16695.4	75	16261.8	hypothetical protein
NT01SS1729	sll0245	26	6179.48	26	6179.48	40	9506.89	21	4991.12	43	10219.9	18	4278.1	17	4040.43	33	7843.18	30	7130.17	probable GTP binding protein
NT01SS0197	sll1322	675	210816	2037	636196	2608	814531	420	131174	1441	450053	2126	663993	1033	322627	3109	971003	2449	764872	ATP synthase A chain of CF(0)
NT01SS2262	sll1561	181	15801	198	17285.1	246	21475.4	118	10301.2	182	15888.3	199	17372.4	119	10388.5	244	21300.8	207	18070.8	proline oxidase
NT01SS2651	sll0172	62	35057.4	112	63329.5	159	89905.3	49	27706.7	68	38450.1	114	64460.4	60	33926.5	105	59371.4	102	57675.1	periplasmic protein, function unknown
NT01SS3327	slr0510	53	9061.6	34	5813.1	27	4616.29	30	5129.21	25	4274.34	22	3761.42	11	1880.71	21	3590.45	19	3248.5	hypothetical protein
NT01SS0901	sll1076	60	5334.8	54	4801.32	45	4001.1	26	2311.75	32	2845.23	39	3467.62	29	2578.49	42	3734.36	42	3734.36	cation-transporting ATPase PacL
NT01SS3177	slr0912	188	62796.8	85	28392.2	140	46763.6	92	30730.4	99	33068.6	83	27724.1	63	21043.6	61	20375.6	65	21711.7	unknown protein
NT01SS2580	slr1943	86	21565.5	53	13290.4	86	21565.5	59	14794.9	57	14293.4	64	16048.7	32	8024.36	48	12036.5	66	16550.3	probable glycosyltransferase
NT01SS3749	slr0655	107	50583.9	27	12764.2	48	22691.8	34	16073.4	43	20328.1	56	26473.8	41	19382.6	60	28364.8	43	20328.1	hypothetical protein
NT01SS2414	sll0421	135	27035.2	123	24632.1	211	42255	55	11014.3	163	32642.5	133	26634.7	102	20426.6	134	26834.9	129	25833.6	adenylosuccinate lyase
NT01SS2406	sll0427	487	153206	202	63547.5	146	45930.4	119	37436.4	131	41211.5	103	32402.9	126	39638.5	142	44672	98	30830	photosystem II manganese-stabilizing polypeptide
NT01SS2548	slr1931	201	56827	119	33643.8	148	41842.7	93	26293.1	105	29685.7	88	24879.5	83	23465.9	86	24314	102	28837.6	type 4 pilin-like protein
NT01SS0415	slr1619	144	49831.3	67	23185.4	69	23877.5	78	26992	66	22839.3	56	19378.8	83	28722.2	58	20070.9	51	17648.6	hypothetical protein
NT01SS1799	sll1426	201	110758	88	48491.2	126	69430.6	115	63369.2	151	83206.5	98	54001.5	67	36919.4	75	41327.7	122	67226.4	unknown protein
NT01SS3324	sll0480	187	39171.6	289	60537.9	446	93425.3	141	29535.8	173	36239	308	64517.9	180	37705.3	415	86931.6	370	77505.3	probable aminotransferase
NT01SS3324	sll0480	187	39171.6	289	60537.9	446	93425.3	141	29535.8	173	36239	308	64517.9	180	37705.3	415	86931.6	370	77505.3	probable aminotransferase
NT01SS2167	sll1443	193	30193.4	174	27221	342	53503.3	136	21276.2	208	32540	244	38172	99	15487.8	255	39892.8	284	44429.7	CTP synthetase
NT01SS0485	sll0640	125	17641.2	59	8326.67	133	18770.3	51	7197.63	70	9879.1	71	10020.2	67	9455.71	74	10443.6	83	11713.8	probable sodium/sulfate symporter
NT01SS3213	ssl1046	1028	1.04629e+06	363	369460	453	461062	901	917034	882	897696	499	507880	491	499738	550	559788	337	342997	hypothetical protein
NT01SS0626	ssr3122	56	56333.8	8	8047.69	12	12071.5	17	17101.3	15	15089.4	21	21125.2	8	8047.69	15	15089.4	12	12071.5	hypothetical protein
NT01SS3255	slr0841	134	39701	75	22220.7	82	24294.7	93	27553.7	163	48293	72	21331.9	47	13925	43	12739.9	76	22517	periplasmic protein, function unknown
NT01SS2347	sll1537	28	17302.5	20	12359	18	11123.1	20	12359	14	8651.27	8	4943.58	18	11123.1	15	9269.22	16	9887.16	similar to mutator MutT protein
NT01SS0072	sll1061	12	6035.77	15	7544.71	7	3520.86	6	3017.88	12	6035.77	8	4023.85	2	1005.96	5	2514.9	4	2011.92	unknown protein
NT01SS2872	slr0231	7	3958.1	8	4523.54	4	2261.77	2	1130.88	4	2261.77	2	1130.88	0	0	2	1130.88	4	2261.77	probable DNA-3-methyladenine glycosylase
NT01SS0847	slr2012	9	3604.69	5	2002.61	14	5607.3	2	801.043	5	2002.61	9	3604.69	10	4005.22	6	2403.13	8	3204.17	hypothetical protein
NT01SS1948	sll0812	12	6741.25	8	4494.16	8	4494.16	21	11797.2	12	6741.25	11	6179.48	17	9550.1	9	5055.94	12	6741.25	hypothetical protein
NT01SS0835	sll1926	322	175202	136	73998.3	132	71821.8	166	90321.4	149	81071.6	106	57675.1	118	64204.4	114	62028	116	63116.2	hypothetical protein
NT01SS1717	slr0264	36	8417.45	30	7014.54	68	15899.6	22	5144	43	10054.2	47	10989.4	16	3741.09	44	10288	52	12158.5	hypothetical protein
NT01SS3912	ssr2781	7	7209.39	17	17508.5	15	15448.7	5	5149.56	9	9269.22	11	11329	7	7209.39	20	20598.3	12	12359	hypothetical protein
NT01SS3663	slr0546	21	6137.72	16	4676.36	14	4091.82	6	1753.64	6	1753.64	27	7891.36	10	2922.73	9	2630.45	16	4676.36	indole-3-glycerol phosphate synthase
NT01SS3791	slr1562	26	20448.5	27	21234.9	25	19662	14	11010.7	21	16516.1	38	29886.2	23	18089	26	20448.5	44	34605.1	glutaredoxin
NT01SS2619	slr0329	10	2590.2	14	3626.28	10	2590.2	4	1036.08	3	777.06	12	3108.24	4	1036.08	12	3108.24	12	3108.24	glucokinase
NT01SS3689	sll0521	660	286926	348	151288	557	242149	422	183459	536	233019	582	253017	453	196936	611	265624	556	241714	NADH dehydrogenase subunit 6
NT01SS1437	slr2144	72	20625.5	49	14036.8	148	42396.9	39	11172.2	74	21198.5	86	24636.1	44	12604.5	77	22057.9	89	25495.5	periplasmic protein, function unknown
NT01SS0792	slr1397	198	82353.4	76	31610.4	135	56150.1	76	31610.4	78	32442.3	60	24955.6	87	36185.6	99	41176.7	77	32026.3	unknown protein
NT01SS3821	sll1481	22	4210.79	32	6124.79	50	9569.99	11	2105.4	44	8421.59	38	7273.19	33	6316.19	52	9952.79	57	10909.8	ABC-transporter membrane fusion protein
NT01SS3021	slr0633	47	6188.88	68	8954.13	97	12772.8	31	4082.03	72	9480.84	85	11192.7	34	4477.06	105	13826.2	115	15143	thiamine biosynthesis protein ThiG
NT01SS2775	sll0319	74	21128.5	151	43113.6	356	101645	44	12562.9	224	63956.6	247	70523.5	82	23412.7	251	71665.6	334	95363.8	periplasmic protein, function unknown
NT01SS0613	sll1638	257	148225	99	57098.4	106	61135.6	75	43256.3	66	38065.6	75	43256.3	72	41526.1	64	36912.1	66	38065.6	hypothetical protein
NT01SS0958	sll1801	485	346766	725	518361	991	708546	227	162301	365	260968	663	474032	324	231654	760	543385	744	531946	50S ribosomal protein L23
NT01SS1455	sll1697	64	17195.1	59	15851.7	100	26867.3	43	11552.9	77	20687.8	80	21493.8	37	9940.9	95	25523.9	79	21225.2	hypothetical protein
NT01SS1711	slr0260	46	18771.6	33	13466.6	37	15098.9	25	10202	23	9385.81	22	8977.73	29	11834.3	21	8569.65	25	10202	cob(I)alamin adenosyltransferase
NT01SS2897	sll0405	97	32029.5	45	14859	63	20802.7	30	9906.03	41	13538.2	28	9245.63	32	10566.4	26	8585.23	25	8255.03	unknown protein
NT01SS2183	sll1435	252	41925.4	125	20796.3	121	20130.8	115	19132.6	131	21794.5	160	26619.3	154	25621.1	144	23957.4	105	17468.9	glutamyl-tRNA(Gln) amidotransferase subunit B
NT01SS0013	sll1209	60	7747.4	33	4261.07	30	3873.7	21	2711.59	29	3744.58	39	5035.81	27	3486.33	27	3486.33	42	5423.18	DNA ligase
NT01SS3581	slr0036	20	4436.55	17	3771.07	13	2883.76	14	3105.58	15	3327.41	10	2218.27	15	3327.41	14	3105.58	21	4658.37	aspartate aminotransferase
NT01SS2129	slr1266	9	3779.68	21	8819.25	29	12179	9	3779.68	9	3779.68	15	6299.47	5	2099.82	25	10499.1	21	8819.25	hypothetical protein
NT01SS0757	slr1377	51	20146.8	62	24492.2	138	54514.8	19	7505.67	58	22912	123	48589.3	44	17381.5	79	31207.8	97	38318.4	leader peptidase I (signal peptidase I)
NT01SS3837	sll1470	242	44639.8	139	25640.2	202	37261.3	125	23057.7	160	29513.9	178	32834.2	126	23242.2	177	32649.8	148	27300.4	3-isopropylmalate dehydratase large subunit
NT01SS0546	sll1501	17	3044.96	19	3403.19	35	6269.03	2	358.231	26	4657	17	3044.96	7	1253.81	25	4477.88	17	3044.96	cobyrinic acid a,c-diamide synthase
NT01SS2940	slr0060	16	3741.09	27	6313.09	18	4208.72	22	5144	16	3741.09	5	1169.09	17	3974.91	20	4676.36	17	3974.91	unknown protein
NT01SS0209	sll1041	19	6297.86	8	2651.73	14	4640.53	26	8618.12	24	7955.19	21	6960.79	13	4309.06	28	9281.05	17	5634.93	similar to sulfate transport ATP-binding protein CysA
NT01SS0833	sll1568	110	46878.8	35	14916	16	6818.73	10	4261.71	13	5540.22	9	3835.54	9	3835.54	17	7244.9	17	7244.9	fibrillin
NT01SS0388	sll0924	15	7014.54	25	11690.9	44	20576	7	3273.45	10	4676.36	11	5144	2	935.272	12	5611.63	17	7949.81	hypothetical protein
NT01SS0441	slr1083	88	41830.3	57	27094.6	140	66548.2	31	14735.7	27	12834.3	55	26143.9	44	20915.2	54	25668.6	85	40404.3	hypothetical protein
NT01SS0286	slr1793	353	77905.5	215	47449.6	225	49656.5	166	36635.5	262	57822.2	187	41270.1	121	26704.2	194	42814.9	158	34869.9	transaldolase
NT01SS1731	slr0269	30	12976.9	27	11679.2	66	28549.2	12	5190.76	24	10381.5	55	23791	20	8651.27	70	30279.4	47	20330.5	hypothetical protein
NT01SS2113	sll1374	423	67146.5	166	26350.6	275	43653.2	267	42383.3	329	52225.1	272	43177	199	31589	178	28255.5	197	31271.6	probable sugar transporter
NT01SS1865	slr2119	64	19845.2	34	10542.8	42	13023.4	26	8062.11	40	12403.3	24	7441.95	21	6511.71	25	7752.03	30	9302.44	unknown protein
NT01SS3318	slr0502	16	3921.25	43	10538.4	18	4411.41	28	6862.2	30	7352.35	21	5146.65	28	6862.2	33	8087.59	30	7352.35	cobalamin synthesis protein cobW homolog
NT01SS1716	slr0263	12	10079.1	13	10919.1	31	26037.8	2	1679.86	6	5039.57	7	5879.5	9	7559.36	9	7559.36	13	10919.1	hypothetical protein
NT01SS1517	sll0858	21	9129.48	27	11737.9	29	12607.4	14	6086.32	13	5651.58	22	9564.22	30	13042.1	22	9564.22	26	11303.2	hypothetical protein
NT01SS0299	sll1663	62	24270.5	34	13309.6	56	21921.8	22	8612.12	40	15658.4	53	20747.4	48	18790.1	42	16441.3	39	15266.9	phycocyanin alpha phycocyanobilin lyase related protein
NT01SS0299	sll1663	62	24270.5	34	13309.6	56	21921.8	22	8612.12	40	15658.4	53	20747.4	48	18790.1	42	16441.3	39	15266.9	phycocyanin alpha phycocyanobilin lyase related protein
NT01SS0272	slr1787	62	14655.2	10	2363.73	12	2836.48	12	2836.48	17	4018.35	9	2127.36	19	4491.1	22	5200.22	13	3072.85	thiamine-monophosphate kinase
NT01SS0493	sll0635	34	8550.67	39	9808.12	41	10311.1	12	3017.88	18	4526.83	21	5281.3	14	3520.86	24	6035.77	26	6538.75	probable thiamine-phosphate pyrophosphorylase
NT01SS0493	sll0635	34	8550.67	39	9808.12	41	10311.1	12	3017.88	18	4526.83	21	5281.3	14	3520.86	24	6035.77	26	6538.75	probable thiamine-phosphate pyrophosphorylase
NT01SS2852	sll0207	86	18883.5	48	10539.6	66	14492	29	6367.68	89	19542.2	89	19542.2	64	14052.8	112	24592.4	78	17126.9	glucose-1-phosphate thymidylyltransferase
NT01SS3997	slr0596	22	6946.27	19	5999.05	31	9787.93	15	4736.1	24	7577.75	13	4104.62	6	1894.44	16	5051.83	13	4104.62	hypothetical protein
NT01SS1265	sll1268	348	58120.5	308	51440	502	83840.5	315	52609.1	250	41753.2	388	64801	294	49101.8	483	80667.2	460	76825.9	unknown protein
NT01SS1185	sll1130	579	431818	296	220756	405	302049	365	272217	547	407952	442	329643	346	258046	499	372154	384	286387	unknown protein
NT01SS3754	slr0659	52	6300.64	103	12480.1	108	13086	47	5694.81	77	9329.8	96	11632	44	5331.31	131	15872.8	131	15872.8	oligopeptidase A
NT01SS3036	slr0643	47	8230.96	107	18738.6	234	40979.7	52	9106.6	150	26269	178	31172.6	77	13484.8	174	30472.1	193	33799.5	hypothetical protein
NT01SS1150	slr1752	233	90799.3	221	86123	367	143019	180	70145.4	271	105608	272	105998	150	58454.5	220	85733.3	315	122754	hypothetical protein
NT01SS3781	slr1556	86	22275.7	70	18131.4	49	12692	60	15541.2	62	16059.2	40	10360.8	45	11655.9	55	14246.1	58	15023.2	2-hydroxyacid dehydrogenase homolog
NT01SS0007	sll1213	195	53897.7	141	38972.2	204	56385.3	104	28745.4	108	29851	139	38419.4	78	21559.1	167	46158.5	166	45882.1	GDP-fucose synthetase
NT01SS2409	slr0444	24	4634.61	22	4248.39	19	3669.06	8	1544.87	14	2703.52	20	3862.17	7	1351.76	22	4248.39	18	3475.96	3-phosphoshikimate 1-carboxyvinyltransferase
NT01SS1390	sll1762	80	18070.5	24	5421.16	19	4291.75	34	7679.98	49	11068.2	15	3388.22	18	4065.87	34	7679.98	27	6098.8	periplasmic protein, putative polar amino acid transport system substrate-binding protein
NT01SS3811	slr1575	46	8039.56	27	4718.87	33	5767.51	30	5243.19	33	5767.51	37	6466.6	22	3845.01	34	5942.28	27	4718.87	probable potassium efflux system
NT01SS0129	sll0702	19	12359	18	11708.5	27	17562.7	9	5854.24	24	15611.3	11	7155.18	6	3902.83	19	12359	27	17562.7	unknown protein
NT01SS2086	ssl2717	50	54754.9	25	27377.4	19	20806.8	20	21901.9	24	26282.3	6	6570.58	12	13141.2	4	4380.39	9	9855.87	hypothetical protein
NT01SS1122	sll1462	39	9751.43	23	5750.84	41	10251.5	11	2750.4	13	3250.48	44	11001.6	19	4750.7	28	7001.03	36	9001.32	putative hydrogenase expression/formation protein HypE
NT01SS3449	slr0311	45	5122.46	36	4097.97	18	2048.98	11	1252.16	12	1365.99	22	2504.31	26	2959.64	13	1479.82	9	1024.49	two-component sensor histidine kinase
NT01SS0812	sll1577	49739	2.48731e+07	114689	5.73529e+07	177548	8.8787e+07	37672	1.88388e+07	71571	3.57907e+07	110434	5.52251e+07	53955	2.69815e+07	147011	7.35163e+07	154326	7.71743e+07	phycocyanin beta subunit
NT01SS1328	slr1410	140	36154.6	103	26599.4	136	35121.6	36	9296.88	68	17560.8	83	21434.5	55	14203.6	102	26341.2	86	22209.2	periplasmic WD-repeat protein
NT01SS2928	ssr0109	18	24717.9	40	54928.7	75	102991	13	17851.8	33	45316.2	65	89259.1	27	37076.9	56	76900.2	77	105738	hypothetical protein
NT01SS2549	slr1932	181	67494.8	67	24984.3	95	35425.4	55	20509.5	84	31323.6	44	16407.6	51	19017.9	52	19390.8	68	25357.2	unknown protein
NT01SS1785	slr2102	32	5481.99	41	7023.8	35	5995.93	17	2912.31	33	5653.3	44	7537.74	20	3426.24	49	8394.3	41	7023.8	cell division protein FtsY
NT01SS1308	slr0891	37	5317.22	34	4886.1	58	8335.11	11	1580.8	30	4311.26	45	6466.89	23	3305.3	60	8622.53	32	4598.68	N-acetylmuramoyl-L-alanine amidase
NT01SS1007	slr1208	134	17485.2	117	15266.9	120	15658.4	63	8220.66	97	12657.2	74	9656.01	73	9525.53	88	11482.8	87	11352.3	probable oxidoreductase
NT01SS1129	sll1457	45	12015.6	21	5607.3	48	12816.7	31	8277.45	31	8277.45	17	4539.25	19	5073.27	42	11214.6	23	6141.33	probable glycosyltransferase
NT01SS3504	slr0697	57	3913.67	59	4050.99	49	3364.38	42	2883.76	31	2128.49	21	1441.88	22	1510.54	32	2197.15	23	1579.2	5-oxoprolinase homolog
NT01SS3701	slr1423	254	43427.3	235	40178.8	331	56592.3	157	26842.9	295	50437.2	353	60353.7	215	36759.3	373	63773.2	373	63773.2	UDP-N-acetylmuramate-alanine ligase
NT01SS1468	sll1691	92	52709.7	45	25781.9	55	31511.2	33	18906.7	31	17760.9	19	10885.7	23	13177.4	31	17760.9	37	21198.5	hypothetical protein
NT01SS1508	slr1744	151	20097.6	291	38731.1	618	82253.6	79	10514.6	145	19299	387	51508.3	148	19698.3	565	75199.5	584	77728.3	N-acetylmuramoyl-L-alanine amidase, periplasmic protein
NT01SS2334	slr0957	30	24955.6	26	21628.2	57	47415.6	20	16637.1	51	42424.5	51	42424.5	30	24955.6	63	52406.7	51	42424.5	hypothetical protein
NT01SS1317	ssl2598	330	324423	106	104208	74	72749.3	85	83563.4	90	88478.9	66	64884.5	82	80614.1	107	105192	79	77664.8	photosystem II PsbH protein
NT01SS0405	slr1611	104	59584.9	77	44115.7	79	45261.6	100	57293.2	84	48126.3	69	39532.3	74	42396.9	68	38959.3	61	34948.8	hypothetical protein
NT01SS1504	slr1740	81	11978.7	72	10647.7	124	18337.7	42	6211.17	53	7837.9	102	15084.3	52	7690.02	107	15823.7	113	16711	oligopeptide binding protein of ABC transporter
NT01SS1184	slr1237	1085	208129	617	118355	792	151925	797	152884	906	173793	791	151733	589	112984	823	157871	558	107038	cytosine deaminase
NT01SS1483	sll1629	32	5649.81	23	4060.8	28	4943.58	16	2824.9	9	1589.01	20	3531.13	9	1589.01	16	2824.9	19	3354.57	bacterial cryptochrome
NT01SS2193	sll1103	37	7177.06	53	10280.7	46	8922.83	32	6207.19	30	5819.24	44	8534.88	51	9892.7	63	12220.4	38	7371.04	integral membrane protein (large) of a TRAP-type permease that mediates sodium-dependent glutamate transport GtrB
NT01SS0740	slr1031	51	10894.2	30	6408.35	22	4699.45	13	2776.95	21	4485.84	21	4485.84	18	3845.01	18	3845.01	19	4058.62	tyrosyl tRNA synthetase
NT01SS2589	slr1950	43	4763.18	49	5427.81	50	5538.58	16	1772.35	27	2990.84	52	5760.13	24	2658.52	40	4430.87	38	4209.32	copper-transporting P-type ATPase CtaA
NT01SS1318	smr0009	217	426665	41	80614.1	70	137634	85	167127	110	216282	64	125837	73	143532	74	145499	57	112073	photosystem II PsbN protein
NT01SS1801	sll1425	134	18758.4	151	21138.2	203	28417.6	67	9379.21	119	16658.6	131	18338.4	126	17638.5	165	23098	143	20018.3	proline-tRNA ligase
NT01SS3654	ssr1562	94	95672.8	57	58014.4	57	58014.4	33	33587.3	45	45800.8	45	45800.8	25	25444.9	27	27480.5	43	43765.2	hypothetical protein
NT01SS2977	slr0483	445	256654	183	105545	371	213975	174	100355	166	95740.7	259	149379	192	110736	186	107276	178	102662	hypothetical protein
NT01SS0326	ssl2384	518	772648	168	250588	155	231198	182	271471	229	341576	157	234181	257	383341	142	211807	164	244622	unknown protein
NT01SS1418	sll2012	106	28747.2	41	11119.2	131	35527.1	59	16000.8	104	28204.8	88	23865.6	36	9763.19	85	23052	116	31459.2	group2 RNA polymerase sigma factor SigD
NT01SS3972	slr1189	53	13026.1	23	5652.82	28	6881.69	27	6635.92	19	4669.72	43	10568.3	18	4423.94	29	7127.46	34	8356.34	unknown protein
NT01SS2105	sll1381	55	34479.7	43	26956.8	55	34479.7	28	17553.3	47	29464.5	37	23195.4	21	13165	32	20060.9	44	27583.8	hypothetical protein
NT01SS2841	sll0002	181	17673.6	213	20798.2	339	33101.4	71	6932.73	129	12596.1	260	25387.5	101	9862.05	262	25582.8	269	26266.3	penicillin-binding protein
NT01SS2476	slr0400	10	2827.21	44	12439.7	66	18659.6	10	2827.21	24	6785.31	43	12157	35	9895.24	68	19225	64	18094.2	hypothetical protein
[truncated: 1,191 more rows]
