# Supplementary material for: RNA-seq based identification and mutant validation of gene targets related to ethanol resistance in cyanobacterial Synechocystis sp. PCC 6803
Source: Biotechnol Biofuels. 2012 Dec 21;5:89. doi: 10.1186/1754-6834-5-89 (PMC3564720; doi:10.1186/1754-6834-5-89)
Supplement: Additional file 2 — Table S2. Gene down-regulated by ethanol exposure. [file 1754-6834-5-89-S2.xls]

## Sheet: Suppl Table 2
Supplementary Table 2: Gene down-regulated by ethanol exposure.
Gene ID	CyanoBase	Ratio-Ethanol-24h-r1 vs. Control-24h	Ratio-Ethanol-24h-r2 vs. Control-24h	Ratio-Ethanol-48h-r1 vs. Control-48h	Ratio-Ethanol-48h-r2 vs. Control-48h	Ratio-Ethanol-72h-r1 vs. Control-72h	Ratio-Ethanol-72h-r1 vs. Control-72h
slr0369	RND multidrug efflux transporter					-1.49922	-1.59046
slr0625	hypothetical protein					-1.5	-1.71429
sll0736	hypothetical protein	-2.85714	-5.71429	-2.77778	-2.5	-1.5	-4.5
slr0313	hypothetical protein	-5.5	-5.5			-1.5	-1.5
slr0722	hypothetical protein	-2.16667	-3.25			-1.5	-1.5
slr1222	unknown protein	-4.72727	-1.73333			-1.5	-1.875
slr2027	unknown protein	-25	-4.16667	-3.5	-4.66667	-1.5	-6
sml0007	photosystem II protein Y	-12.3333	-3.7			-1.5	-9
sll0798	Ni(II)-sensor and/or redox sensor, two-component sensor histidine kinase	-10.5	-2.1	-7	-7	-1.5	-6
slr0591	ribonucleoside-diphosphate reductase beta chain	-1.68465	-1.82883			-1.5	-1.97619
slr0214	cytosine-specific methyltransferase(5'-CGATCG-3')	-3.27273	-6			-1.5	-1.63636
slr1168	unknown protein					-1.5	-1.66071
slr0951	4-diphosphocytidyl-2C-methyl-D-erythritol synthase	-6	-2			-1.5	-1.5
slr1866	unknown protein					-1.5	-2.31818
slr1230	hypothetical protein					-1.5	-1.5
sll1957	transcriptional regulator	-2.83333	-1.7			-1.5	-3
slr1800	hypothetical protein	-3.375	-3			-1.5	-3
sll1186	hypothetical protein	-1.86	-1.89796			-1.5	-1.52632
slr1627	unknown protein	-2.85714	-2.10526			-1.5	-2.5
sll0281	unknown protein	-1.5	-2.25	-21	-5.25	-1.5	-4
sll1004	hypothetical protein					-1.5	-1.5
sll1439	unknown protein	-4	-4	-3.33333	-2.5	-1.5	-3
slr1493	hypothetical protein	-1.6	-4	-5.5	-3.66667	-1.5	-1.5
slr0875	large-conductance mechanosensitive channel	-1.69767	-2.02778			-1.5	-1.5
sll1669	shikimate kinase					-1.5	-1.5
sll1329	inositol monophosphate family protein					-1.50617	-1.5641
slr0469	30S ribosomal protein S4	-1.97561	-1.65306			-1.50769	-1.58065
slr1885	hypothetical protein					-1.5098	-1.49515
sll1931	serine hydroxymethyltransferase	-3.02	-1.51			-1.51118	-1.66549
sll0172	periplasmic protein, function unknown					-1.51429	-1.55882
slr2072	L-threonine deaminase					-1.51667	-1.93617
slr0484	two-component sensor histidine kinase					-1.51852	-1.83036
sll0262	acyl-lipid desaturase (delta 6)	-2.02266	-1.72464			-1.51872	-1.76398
slr1081	hypothetical protein					-1.51934	-1.52778
sll0930	unknown protein	-3.02439	-2.17544			-1.52273	-1.55814
sll1424	hypothetical protein	-3.66667	-2.42			-1.52632	-1.93333
slr0687	probable two-component response regulator	-3.5	-3.18182			-1.52632	-2.07143
slr0406	dihydroorotase			-1.61538	-2.625	-1.52632	-1.61111
sll1293	unknown protein					-1.52778	-1.71875
slr0697	5-oxoprolinase homolog			-2.80952	-2.68182	-1.53125	-2.13043
sll0574	probable permease protein of lipopolysaccharide ABC transporter	-1.83333	-2.26027			-1.53333	-1.76923
sll0254	probable phytoene dehydrogenase Rieske iron-sulfur component	-2.17808	-2.23944			-1.53448	-2.06977
slr2060	hypothetical protein	-4.12766	-4.21739			-1.53521	-2.18
slr1545	RNA polymerase ECF-type (group 3) sigma-E factor	-2.85263	-1.591			-1.53662	-1.90335
ssr3383	phycobilisome small core linker polypeptide	-3.44086	-1.80791			-1.53779	-1.77517
slr1684	putative transposase [ISY391b: 1970517 - 1970880, join 1972064 - 1973077]	-1.58333	-1.9			-1.53846	-1.66667
sll0684	phosphate transport ATP-binding protein PstB homolog	-2.04762	-1.79167			-1.54286	-2
sll0048	unknown protein	-2.35185	-1.73973			-1.54348	-2.62963
sll0514	hypothetical protein					-1.54545	-1.66667
sll0784	nitrilase					-1.54545	-8.5
ssl3291	hypothetical protein	-2.52	-2.42308	-1.57143	-2	-1.54545	-2
slr1056	unknown protein	-2.45833	-2			-1.54762	-2.03125
slr0712	hypothetical protein	-2.57895	-2.72222	-1.52941	-1.52941	-1.54839	-2.52632
slr1796	hypothetical protein	-2.17021	-3.1875			-1.55102	-1.94872
sll1143	ATP-dependent helicase PcrA	-2.41935	-1.76471			-1.55208	-1.60215
sll1307	periplasmic protein, function unknown	-3.58824	-3.12821	-1.96667	-1.59459	-1.55556	-1.78723
sll0645	unknown protein					-1.55556	-1.75
slr2108	probable polysaccharide ABC transporter ATP binding subunit	-3.8	-2.11111	-1.5	-1.5	-1.55556	-7
slr0589	hypothetical protein	-2.13433	-1.88158			-1.55556	-2.9697
slr2046	unknown protein	-1.60574	-2.282			-1.55594	-1.72286
slr0615	ATP-binding protein of ABC transporter	-2.08197	-1.5119			-1.55963	-1.51786
slr1809	unknown protein	-1.88235	-2.46154			-1.56	-2.16667
slr1519	hypothetical protein	-3.63333	-1.84746			-1.56044	-2.05797
slr0593	cAMP binding membrane protein			-2.5	-3.33333	-1.5625	-2.77778
sll1806	50S ribosomal protein L14					-1.56275	-1.73261
slr1672	glycerol kinase					-1.56338	-1.73438
sll1023	succinyl-CoA synthetase beta chain					-1.56667	-1.51613
ssl1552	unknown protein					-1.56818	-2.22581
smr0011	50S ribosomal protein L34					-1.56897	-1.65455
sll1249	pantothenate synthetase/cytidylate kinase					-1.57143	-2.2
ssl0546	septum site-determining protein MinE			-1.5	-7.5	-1.57143	-2.2
sll1258	dCTP deaminase					-1.57143	-2.2
sll0421	adenylosuccinate lyase					-1.57463	-1.63566
slr0737	photosystem I subunit II	-2.01928	-1.68535			-1.57494	-1.52291
slr0346	ribonuclease III	-4.35	-1.55357			-1.575	-1.90909
slr0575	hypothetical protein					-1.57576	-1.65079
slr1699	hypothetical protein					-1.57895	-1.76471
sll1353	two-component sensor histidine kinase					-1.5812	-2.20238
slr2017	type 4 pilin-like protein, essential for motility					-1.5814	-2.125
sll0764	urea transport system ATP-binding protein	-1.93103	-1.77778			-1.58333	-1.94872
sll0064	periplasmic protein, putative polar amino acid transport system substrate-binding protein			-2.11111	-1.72727	-1.58333	-2.11111
sll0792	Zinc-responsive repressor ZiaR	-3.71429	-4			-1.58333	-7.6
slr0161	twitching motility protein PilT					-1.5841	-2.11605
sll1808	50S ribosomal protein L5					-1.58459	-1.57206
sll0757	amidophosphoribosyltransferase					-1.58663	-1.54445
sll1807	50S ribosomal protein L24					-1.59174	-1.64573
sll0062	hypothetical protein					-1.5931	-1.7907
sll0923	unknown protein	-3.86111	-2.4386	-1.51667	-2.93548	-1.59322	-2.54054
sll1043	polyribonucleotide nucleotidyltransferase					-1.59441	-1.52
slr0658	unknown protein	-2.5	-2.43902			-1.59649	-2.02222
sll1286	transcriptional regulator	-6.63636	-4.97727	-2.48718	-3.59259	-1.6	-2.85714
slr1956	unknown protein	-5	-1.875			-1.6	-2.66667
sll1566	glucosylglycerolphosphate synthase					-1.6	-2.15385
slr0531	glucosylglycerol transport system permease protein					-1.6	-2.4
slr1565	hypothetical protein	-7	-2.33333			-1.6	-4
sll1005	MazG protein homolog					-1.6	-2.66667
slr1936	putative transposase [ISY100r: 2235489 - 2236434]	-2.83333	-5.66667	-9	-1.5	-1.6	-2.66667
sll1505	hypothetical protein	-7	-11.6667			-1.6	-2.66667
slr2122	hypothetical protein					-1.6	-1.67442
ssl3383	unknown protein	-1.58824	-1.6875			-1.6	-1.6
slr1613	hypothetical protein	-1.79018	-2.26554			-1.60236	-1.55939
slr0779	hypothetical protein	-2.2439	-1.91667			-1.60377	-3.26923
ssl3445	50S ribosomal protein L31	-10.6111	-4.775			-1.60494	-2.36364
slr1818	hypothetical protein					-1.60714	-2.19512
sll0547	unknown protein					-1.60976	-2.27586
sll1818	RNA polymerase alpha subunit			-1.70811	-2.84045	-1.61039	-1.57688
slr0207	hypothetical protein					-1.61194	-1.61194
slr0776	UDP-3-o-[3-hydroxymyristoyl] glucosamine n-acyltransferase	-2.48387	-1.83333			-1.61667	-1.56452
sll0588	unknown protein	-3.525	-2.04348			-1.61765	-1.77419
sll0936	putative oxidoreductase					-1.61765	-1.83333
sll0827	hypothetical protein					-1.61765	-1.61765
slr1269	gamma-glutamyltranspeptidase					-1.62222	-1.87179
sll0284	hypothetical protein	-2.26923	-2.36			-1.625	-2.6
sll1156	putative transposase [ISY120b: 1385747 - 1386548]	-3.625	-2.07143	-3.375	-3	-1.625	-2.6
sll1810	50S ribosomal protein L6					-1.62523	-1.60146
sll0844	tRNA (5-methylaminomethyl-2-thiouridylate)-methyltransferase	-3.83333	-1.64286			-1.62857	-1.54054
slr0335	phycobilisome core-membrane linker polypeptide					-1.63127	-1.56705
slr1066	unknown protein					-1.63158	-2.06667
slr0825	probable peptidase					-1.63529	-1.53591
slr1093	2-amino-4-hydroxy-6-hydroxymethyldihydropteridine pyrophosphokinase	-2.01538	-2.01538			-1.63636	-1.7561
sll1592	two-component response regulator NarL subfamily	-2.53846	-3.66667	-1.86667	-1.86667	-1.63636	-4.5
slr1198	antioxidant protein					-1.63705	-1.57397
ssr0102	hypothetical protein YCF40			-2.13043	-3.5	-1.63889	-3.6875
slr1667	hypothetical protein (target gene of sycrp1)	-1.61111	-2.07143	-3.55556	-4.26667	-1.64286	-2.875
ssr1768	unknown protein	-1.8	-2.25	-2.25	-2	-1.64706	-2.15385
sll1740	50S ribosomal protein L19	-2.72917	-1.84507			-1.65278	-1.56579
sll1099	elongation factor Tu					-1.65282	-1.74518
sll1575	a part of spkA: serine/threonine protein kinase, regulates cellular motility ( disrupted by frameshift mutation)	-4.72727	-2.47619			-1.65385	-2.15
sll0033	carotene isomerase					-1.65517	-1.81132
sll0981	unknown protein	-2.30303	-2			-1.65625	-1.89286
sll1638	hypothetical protein	-3.42667	-3.89394			-1.65625	-1.60606
sll1578	phycocyanin alpha subunit					-1.65667	-1.59662
sll1336	hypothetical protein					-1.66337	-1.51351
slr0373	hypothetical protein					-1.6646	-1.83802
sll0578	phosphoribosylaminoimidazole carboxylase ATPase subunit			-1.56	-2.29412	-1.66667	-2.22222
sll0486	circadian clock protein KaiB homolog					-1.66667	-3
slr0864	ATP-binding protein of ABC transporter					-1.66667	-2.17172
slr1400	two-component hybrid sensor and regulator	-2.51064	-2.40816	-2.8	-1.75	-1.66667	-1.66667
ssr0759	unknown protein	-2	-1.54545			-1.66667	-2.85714
sll0728	acetyl-CoA carboxylase alpha subunit	-1.93103	-1.64706			-1.66667	-1.66667
sll1595	circadian clock protein KaiC homolog	-3.66667	-7.33333	-11	-2	-1.66667	-5
sll1772	DNA mismatch repair protein MutS	-3.82353	-2.82609			-1.66667	-3.33333
sll1189	glycolate oxidase subunit GlcE					-1.66667	-3.88889
ssr2049	unknown protein					-1.66667	-2.22222
ssl0331	hypothetical protein	-2.66667	-2.66667			-1.66667	-1.66667
slr0900	molybdopterin biosynthesis MoeA protein	-6.5	-2.88889			-1.66667	-1.66667
slr0525	Mg-protoporphyrin IX methyl transferase					-1.66667	-1.66667
sll0180	hypothetical protein	-3.51613	-1.78689			-1.67187	-1.78333
slr1838	carbon dioxide concentrating mechanism protein CcmK homolog 3, putative carboxysome assembly protein	-4	-2.43038			-1.67188	-1.55072
slr2035	glutamate 5-kinase					-1.67308	-2.23077
sll0522	NADH dehydrogenase subunit 4L	-2.5	-2.08861			-1.675	-1.52273
sll0267	unknown protein	-1.95238	-1.78261			-1.67532	-1.74324
slr0710	glutamate dehydrogenase (NADP+)	-2.02632	-1.69604			-1.6789	-1.95722
sll0781	hypothetical protein					-1.67925	-1.53448
sll1951	unknown protein					-1.68238	-1.53413
slr0053	hypothetical protein					-1.68282	-1.57202
sll1767	30S ribosomal protein S6	-4.64516	-1.7561			-1.68421	-1.88235
slr0287	hypothetical protein					-1.68497	-1.99658
slr0772	light-independent protochlorophyllide reductase subunit ChlB					-1.68531	-2.08478
sll1503	unknown protein	-3.29412	-2.50746			-1.68571	-1.90323
sll1085	glycerol-3-phosphate dehydrogenase	-3.88889	-2.1875	-2.4375	-3.54545	-1.6875	-3.85714
ssr3188	hypothetical protein	-3.05405	-2.21569			-1.6875	-1.54286
sll0997	hypothetical protein	-3.72727	-2.27778	-1.97917	-2.5	-1.69565	-1.69565
sll0182	ABC transporter ATP-binding protein					-1.69672	-1.76923
sll1979	hypothetical protein					-1.69677	-1.73026
sll1334	two-component sensor histidine kinase	-1.85135	-1.87671			-1.69811	-1.73077
slr1815	hypothetical protein	-2.46	-3.23684	-2.66667	-1.5	-1.7	-2.21739
slr0105	hypothetical protein	-4.28571	-1.66667			-1.7	-4.25
slr0323	putative alpha-mannosidase	-3.18182	-3.3871	-2	-2.63158	-1.7037	-2.19048
sll0623	unknown protein					-1.70455	-1.53061
slr0533	two-component sensor histidine kinase	-1.7	-1.7			-1.70588	-1.52632
sll1035	uracil phosphoribosyltransferase					-1.70732	-2.69231
sll0635	probable thiamine-phosphate pyrophosphorylase	-2.83333	-1.88889	-1.85714	-2.78571	-1.70833	-1.57692
sll0635	probable thiamine-phosphate pyrophosphorylase	-2.83333	-1.88889	-1.85714	-2.78571	-1.70833	-1.57692
sll1693	hypothetical protein	-2.98039	-1.92405			-1.70833	-4.55556
sll1556	isopentenyl-dephosphate delta-isomerase	-5.66667	-2.125	-1.53846	-3.33333	-1.71429	-1.5
slr0355	hypothetical protein	-3.07692	-2.30769			-1.71622	-1.5875
slr1511	3-oxoacyl-[acyl-carrier-protein] synthase III	-3.57692	-1.75472			-1.71698	-1.82
ssr2087	hypothetical protein					-1.72222	-1.55
slr0099	putative transposase [ISY352f(partial copy): 2968019 - 2969383]	-2.13333	-2.23256			-1.72414	-1.51515
ssr1604	50S ribosomal protein L28	-3.90698	-3			-1.72727	-2.19231
slr0521	unknown protein					-1.72727	-3.8
slr1986	allophycocyanin beta subunit					-1.7284	-1.70464
slr0646	probable D-alanyl-D-alanine carboxypeptidase					-1.72881	-1.61905
sll1737	hypothetical protein YCF60	-2.1875	-1.86475			-1.72897	-1.81373
slr1816	hypothetical protein	-3.56579	-4.44262	-2.69231	-2.69231	-1.73171	-1.69048
slr2053	putative hydrolase					-1.73684	-3
slr0121	hypothetical protein					-1.73684	-2.03704
sll0603	menaquinone biosynthesis protein MenD	-2.09804	-2.09804			-1.7381	-3.65
sll1245	cytochrome cM					-1.73913	-2.42424
sll1717	unknown protein	-1.75758	-2.7619			-1.73913	-3.07692
sll1557	succinyl-CoA synthetase alpha chain	-1.55556	-1.75	-2.66667	-3.2	-1.75	-2.8
slr1194	hypothetical protein	-7.28571	-1.7	-1.82353	-3.875	-1.75	-1.55556
sll0868	lipoic acid synthetase					-1.75	-2.8
sll0593	glucokinase	-1.9	-2.11111			-1.75	-10.5
slr0180	putative transposase [ISY203f: 2326926 - 2328099]					-1.75	-3.5
sll1849	probable dioxygenase Rieske iron-sulfur component	-2.47059	-1.55556			-1.75	-2.33333
slr1681	unknown protein	-2.8	-1.75			-1.75	-1.75
slr0438	hypothetical protein					-1.75	-3.5
slr2052	hypothetical protein					-1.75321	-1.77023
slr1369	phosphatidate cytidylyltransferase			-1.58915	-2.41176	-1.7563	-2.67949
sll1635	Thy1 protein homolog					-1.75676	-1.625
slr1860	carbon metabolisms regulatory protein IcfG	-2.36538	-3.075	-2.39286	-1.71795	-1.75676	-2.82609
sll1356	glycogen phosphorylase					-1.75678	-1.78852
slr1192	probable alcohol dehydrogenase					-1.76471	-3
sll1536	molybdopterin biosynthesis MoeB protein					-1.76857	-1.63757
slr1429	hypothetical protein	-7.5	-3.21429			-1.76923	-1.91667
sll1089	periplasmic protein, function unknown					-1.77273	-1.93388
slr1657	hypothetical protein					-1.77344	-1.9569
slr1865	unknown protein					-1.77551	-1.61111
sll0044	unknown protein					-1.77778	-4
slr0757	circadian clock protein KaiB homolog	-7.2	-2.25			-1.77778	-2.66667
slr1579	hypothetical protein					-1.78173	-2.26452
slr0033	glutamyl-tRNA(Gln) amidotransferase subunit C			-1.63636	-2.57143	-1.78571	-1.92308
sll1789	RNA polymerase beta prime subunit					-1.78851	-1.58599
sll0641	unknown protein	-4	-1.85714	-1.78947	-3.09091	-1.78947	-2
slr0588	hypothetical protein	-1.74219	-2.06481			-1.7907	-1.925
sll1910	protein conferring resistance to acetazolamide Zam					-1.79208	-2.49655
slr1424	UDP-N-acetylenolpyruvoylglucosamine reductase	-2.42857	-2.31818	-1.65625	-3.11765	-1.79487	-1.66667
slr1424	UDP-N-acetylenolpyruvoylglucosamine reductase	-2.42857	-2.31818	-1.65625	-3.11765	-1.79487	-1.66667
sll0640	probable sodium/sulfate symporter	-2.45098	-1.78571			-1.7973	-1.60241
slr0344	probable glycosyltransferase			-3.83333	-7.66667	-1.8	-2.25
slr0795	cation efflux system protein involved in nickel and cobalt tolerance	-2.6	-13	-5	-3	-1.8	-4.5
sll0099	precorrin-6y C5, 15-methyltransferase (decarboxylating)					-1.8	-2.25
ssl2153	probable ribose phosphate isomerase B	-8.66667	-2.6			-1.8	-2.25
sll1751	hypothetical protein	-1.66667	-1.66667			-1.8	-1.8
slr2097	cyanoglobin	-2.14286	-5			-1.8	-1.8
slr0116	phycocyanobilin:ferredoxin oxidoreductase					-1.80435	-2.67742
sll0038	positive phototaxis protein, two-component response regulator PatA subfamily					-1.81064	-2.1275
sll1712	DNA binding protein HU	-2.26339	-1.7042			-1.81081	-1.75393
slr1299	UDP-glucose dehydrogenase					-1.8125	-1.70588
sll0933	hypothetical protein					-1.81343	-3.07595
slr1550	lysyl-tRNA synthetase					-1.81707	-1.77381
slr0935	hypothetical protein			-1.5	-1.5	-1.81818	-1.53846
sll0876	Holliday junction DNA helicase RuvA			-2.45	-1.75	-1.81818	-1.90476
sll0441	unknown protein					-1.81897	-1.70161
slr1274	probable fimbrial assembly protein PilM, required for motility	-2.18376	-1.64309			-1.81996	-2.34358
sll0656	unknown protein	-5	-2.38095	-2.93478	-4.5	-1.82051	-1.57778
sll0069	hypothetical protein					-1.82258	-1.94828
sll1121	hypothetical protein					-1.82353	-1.63158
sll1941	DNA gyrase A subunit					-1.82895	-1.7375
ssr3184	4Fe-4S type iron-sulfur protein					-1.83333	-1.83333
slr1601	hypothetical protein					-1.83333	-2.71233
sll0174	hypothetical protein	-3.625	-2.14815			-1.83333	-2.75
sll1070	transketolase					-1.83891	-1.96732
sll1665	unknown protein					-1.84008	-1.75551
slr1302	protein involved in constitutive low affinity CO2 uptake	-2.78689	-1.54545			-1.84028	-1.96296
sll1888	two-component sensor histidine kinase					-1.84337	-1.836
slr1024	fibrillin	-1.64444	-2.24242			-1.84615	-1.67442
slr1964	hypothetical protein	-2.56757	-3.8			-1.84615	-1.5
sll1865	peptide chain release factor 2	-1.86207	-3.17647			-1.84615	-2
sll0947	light repressed protein A homolog	-1.67418	-1.90888	-1.70791	-1.73967	-1.84712	-2.61348
sll1594	ndhF3 operon transcriptional regulator, LysR family protein	-4.12903	-2.5098			-1.84906	-1.92157
slr1234	protein kinase C inhibitor	-2.41111	-1.90351			-1.85	-1.7619
sll0494	unknown protein	-3.42308	-3.42308			-1.85	-2.64286
slr1327	hypothetical protein					-1.85106	-1.70588
sll0872	unknown protein	-2.30233	-2.12143			-1.85321	-2.69333
slr0436	carbon dioxide concentrating mechanism protein CcmO					-1.85714	-2.29412
sll1939	unknown protein	-3.6383	-1.55455			-1.85915	-1.76
sll1864	probable chloride channel protein	-3.46847	-2.56667	-1.93382	-2.92222	-1.8595	-1.8
sll1864	probable chloride channel protein	-3.46847	-2.56667	-1.93382	-2.92222	-1.8595	-1.8
sll1180	toxin secretion ABC transporter ATP-binding protein					-1.86574	-1.51043
sll0271	N utilization substance protein B homolog					-1.86598	-1.58772
sll1927	ABC transporter ATP-binding protein	-2.92857	-1.72028			-1.86747	-1.98718
slr0983	glucose-1-phosphate cytidylyltransferase	-2.25	-2.04545			-1.86957	-3.07143
sll1770	hypothetical protein	-1.82857	-2.70423			-1.87324	-1.92754
slr0887	hypothetical protein					-1.875	-1.875
ssr1038	unknown protein	-6.20833	-2.29231	-2.26087	-4.33333	-1.875	-2.14286
sll0853	hypothetical protein	-1.64	-1.90698			-1.875	-1.5
slr1573	hypothetical protein	-3.24	-1.88372			-1.875	-1.66667
sll1275	pyruvate kinase 2					-1.8806	-1.93846
slr1425	hypothetical protein					-1.88095	-1.79545
slr1045	hypothetical protein YCF63					-1.88462	-1.81481
ssr2142	hypothetical protein YCF19	-4.83019	-3.24051			-1.88462	-2.72222
sll0822	hypothetical protein	-2.61856	-2.1617			-1.8877	-2.48592
sll2005	DNA gyrase B subunit [Contains: Ssp gyrB intein]	-1.72568	-1.9398			-1.88982	-2.43708
slr1708	probable peptidase					-1.89153	-1.84755
sll0040	positive phototaxis protein, homologous to chemotaxis protein CheW					-1.89262	-2.54054
slr0977	ABC transporter, permease component	-6.30769	-4.82353	-2.86667	-2.38889	-1.89286	-2.20833
slr1076	probable glycosyltransferase	-2.4881	-2.2967	-1.77333	-1.58333	-1.89362	-3.12281
slr1529	nitrogen assimilation regulatory protein	-1.875	-1.72131			-1.89474	-1.63636
sll1631	putative cytidine and deoxycytidylate deaminase					-1.9	-3.8
slr0756	circadian clock protein KaiA homolog	-2.11111	-2.28			-1.90566	-2.14894
slr0829	unknown protein	-2.46835	-2.09677			-1.90625	-1.71831
ssl3364	CP12 polypeptide	-6.11312	-4.45875			-1.90728	-1.64571
sll0667	putative transposase [ISY352e: 2921301 - 2921595, join 3108631 - 3109754]	-1.78049	-1.58696			-1.90909	-1.81034
slr1257	unknown protein	-2.21429	-1.72222			-1.90909	-2.625
slr1839	carbon dioxide concentrating mechanism protein CcmK homolog 4, putative carboxysome assembly protein	-2.51515	-1.62745			-1.90909	-1.55556
slr0554	hypothetical protein	-1.81818	-1.70213			-1.91071	-1.78333
slr0878	hypothetical protein					-1.91304	-1.62963
sll0992	putative esterase					-1.91304	-1.95556
slr1984	nucleic acid-binding protein, 30S ribosomal protein S1 homolog	-2.78261	-3.55556			-1.91429	-2.31034
sll1742	transcription antitermination protein NusG	-2.72932	-1.82412			-1.91549	-1.87586
sll1958	histidinol phosphate aminotransferase					-1.91667	-1.97143
slr2144	periplasmic protein, function unknown					-1.92208	-1.66292
sll1831	glycolate oxidase subunit, (Fe-S)protein					-1.92537	-2.04762
sll1825	hypothetical protein	-2.6	-2.70833			-1.92683	-1.79545
sll0733	unknown protein					-1.93182	-3.14815
slr1275	hypothetical protein	-3.04717	-1.77473			-1.93229	-2.39355
ssl1911	glutamine synthetase inactivating factor IF7	-5.89189	-4.73913	-2.13043	-2.13043	-1.93333	-1.52632
slr1914	hypothetical protein	-4.75	-5.42857			-1.9375	-1.63158
sll1776	deoxyribose-phosphate aldolase			-2.63636	-1.70588	-1.9375	-2.81818
sll1776	deoxyribose-phosphate aldolase			-2.63636	-1.70588	-1.9375	-2.81818
sll0072	hypothetical protein					-1.9375	-31
slr0596	hypothetical protein					-1.9375	-2.38462
sll0567	ferric uptake regulation protein	-2.63636	-1.79381			-1.93902	-1.62245
slr1271	probable UDP-N-acetyl-D-mannosaminuronic acid transferase					-1.94118	-2.35714
slr1211	cobalt-chelatase subunit CobN			-1.73077	-2.25	-1.94118	-2.75
ssr1398	50S ribosomal protein L33	-3.55911	-2.09006			-1.94118	-1.64543
slr0233	thioredoxin M	-2.77419	-3.73913			-1.94286	-2.26667
slr1303	hypothetical protein	-5.55556	-3.84615	-2.8	-2.54545	-1.94737	-2.05556
slr2120	hypothetical protein					-1.94737	-1.85
ssl0467	unknown protein					-1.95238	-1.86364
slr1841	probable porin; major outer membrane protein					-1.95585	-1.73447
slr1835	P700 apoprotein subunit Ib					-1.95599	-2.00323
slr0794	cation efflux system protein involved in nickel and cobalt tolerance	-4.61111	-3.19231			-1.95652	-2.14286
slr1730	potassium-transporting P-type ATPase C chain	-1.875	-1.5			-1.96154	-2.04
sll0712	cysteine synthase					-1.9697	-2.03125
slr1103	hypothetical protein	-2.90476	-2.17082	-1.69189	-1.99363	-1.97107	-2.15837
sll1358	putative oxalate decarboxylase, periplasmic protein					-1.97122	-2.38261
sll2003	hypothetical protein	-2.0625	-1.60976			-1.97143	-1.91667
slr1703	seryl-tRNA synthetase	-1.57718	-1.82171			-1.97479	-2.67045
slr1174	hypothetical protein					-1.975	-1.88095
sll0555	methionine aminopeptidase					-1.9819	-2.24615
slr0148	hypothetical protein			-1.50442	-3.33333	-1.98299	-2.23372
sll0815	unknown protein	-2.64789	-1.93814	-1.61224	-1.79545	-1.98333	-2.53191
slr0483	hypothetical protein	-2.55747	-2.68072			-1.99462	-2.08427
sll1520	DNA repair protein RecN			-4.75	-9.5	-2	-2.25
sll1315	unknown protein	-1.7619	-2	-1.675	-1.97059	-2	-2.12121
ssr3300	unknown protein					-2	-2
ssl0350	unknown protein	-5.66667	-3.4	-3.33333	-10	-2	-4
slr1069	hypothetical protein					-2	-8
slr0458	unknown protein	-2.25	-1.8			-2	-2.33333
ssr2962	hypothetical protein	-6.75	-6.75			-2	-4
slr0895	transcriptional regulator	-4.91667	-7.375	-1.875	-7.5	-2	-3.33333
slr0820	probable glycosyltransferase	-3.5	-3.15	-2.09091	-1.53333	-2	-4.25
slr1120	type 4 prepilin-like proteins leader peptide processing enzyme			-3.66667	-3.66667	-2	-2
slr1820	hypothetical protein	-2.0625	-2.75			-2	-4.66667
sll0236	unknown protein	-2.1875	-1.62791			-2	-2.05714
slr0312	two-component response regulator NarL subfamily	-7.1	-4.17647			-2	-1.73333
sll0290	polyphosphate kinase					-2	-2.38889
sll1231	mannosyltransferase					-2	-2
slr0960	unknown protein					-2	-2
sll0614	unknown protein					-2	-1.5
sll0230	hypothetical protein	-1.76923	-2.09091			-2	-2
sll1182	cytochrome b6-f complex alternative iron-sulfur subunit (Rieske iron sulfur protein)					-2	-1.71429
slr0251	ATP-binding protein of ABC transporter					-2	-2.28571
sll1570	unknown protein	-3	-1.5			-2	-1.76471
slr2117	hypothetical protein	-6.3	-3.70588			-2	-2.2
slr0230	putative transposase [ISY100f: 2534034 - 2534980]	-2.875	-4.6	-2	-4	-2	-2
slr0700	probable amino acid permease	-2.375	-2.375	-2.14286	-1.875	-2	-2
sll0590	unknown protein					-2.01	-2.25843
sll1713	histidinol-phosphate aminotransferase	-2.39267	-1.77132			-2.01571	-2.43671
slr0822	cation-transporting P-type ATPase PacL					-2.01887	-2.18367
sll0723	unknown protein	-2.10811	-1.73333	-1.63768	-1.61429	-2.02381	-2.02381
slr0549	aspartate beta-semialdehyde dehydrogenese					-2.02459	-1.76429
sll0031	hypothetical protein					-2.02778	-2.51724
slr0050	hypothetical protein YCF56					-2.02809	-2.42282
sll1104	periplasmic substrate-binding protein of a TRAP-type permease that mediates sodium-dependent glutamate transport GtrC	-1.92683	-3.29167			-2.02857	-2.29032
slr1416	similar to MorR protein					-2.03226	-2.86364
sll1531	unknown protein	-2.21277	-2.73684			-2.03509	-2.27451
slr1101	hypothetical protein					-2.03797	-2.0125
slr0639	mechanosensitive ion channel homolog					-2.04	-3
slr1384	hypothetical protein	-2.5	-2.85714			-2.04	-2.68421
sll1640	hypothetical protein					-2.04444	-2
sll0780	unknown protein					-2.04762	-3.30769
slr0270	hypothetical protein	-2	-3.06667			-2.05263	-2.6
slr2084	hypothetical protein	-4.30769	-1.77778	-1.76596	-3.07407	-2.05882	-2.28261
slr0096	low affinity sulfate transporter					-2.05882	-1.59091
sll1942	unknown protein	-2	-1.76			-2.05882	-1.59091
slr1173	hypothetical protein					-2.0625	-2.21477
slr0730	hypothetical protein					-2.06383	-1.86538
slr1882	riboflavin biosynthesis protein RibF					-2.06897	-1.76471
slr0245	Histone deacetylase family protein					-2.06897	-2.4
slr0676	adenylylsulfate kinase					-2.07692	-1.7027
sll1360	DNA polymerase III subunit gamma/tau [Contains: Ssp dnaX intein]			-1.97959	-2.425	-2.07895	-1.64583
sll1540	dolichyl-phosphate-mannose synthase	-5.6	-1.69697	-1.6875	-3.6	-2.08	-1.52941
sll0741	pyruvate flavodoxin oxidoreductase					-2.08163	-2.55
slr1082	unknown protein					-2.08197	-2.09917
ssr2317	unknown protein	-2.36709	-1.92784			-2.09091	-1.91667
slr1875	hypothetical protein					-2.09091	-2.09091
slr0374	hypothetical protein					-2.09121	-2.15401
sll0445	unknown protein					-2.10127	-2.91228
slr1939	unknown protein					-2.10169	-2.43137
slr1214	two-component response regulator PatA subfamily	-4.33333	-4.875	-5.09756	-5.09756	-2.10345	-2.81538
sll0683	phosphate transport ATP-binding protein PstB homolog			-1.6087	-3.7	-2.11111	-1.58333
sll1933	DnaJ protein, heat shock protein 40, molecular chaperone	-3.5	-5.25	-3.83333	-11.5	-2.11111	-9.5
slr1811	hypothetical protein	-2.13636	-1.88	-2.75	-5.5	-2.11111	-1.58333
slr0964	hypothetical protein					-2.11364	-2.02174
sll1572	DNA polymerase III alpha subunit [Contains: Ssp dnaE intein]	-2.20455	-2.28235			-2.11429	-1.5914
sll1502	NADH-dependent glutamate synthase large subunit					-2.12112	-2.03977
slr0863	hypothetical protein			-1.57143	-2.2	-2.12121	-2.5
slr1506	hypothetical protein					-2.12393	-1.85448
sll1653	2-phytyl-1,4-benzoquinone methyltransferase	-5	-5	-2.44444	-2.44444	-2.125	-2.83333
ssr1041	hypothetical protein					-2.125	-2.83333
slr1178	hypothetical protein					-2.12903	-2.31579
slr1351	UDP-N-acetylmuramoylalanyl-D-glutamyl-2 6-diaminopimelate--D-alanyl-D-alanine ligase					-2.13043	-1.68966
slr0426	GTP cyclohydrolase I	-1.98913	-2.40789			-2.13333	-2.08696
sll1069	3-oxoacyl-[acyl-carrier-protein] synthase II					-2.14286	-1.843
sll0474	two-component hybrid sensor and regulator	-1.93548	-2.6087			-2.14286	-1.875
sll1823	adenylosuccinate synthetase					-2.14723	-2.58756
sll1270	periplasmic substrate-binding and integral membrane protein of the ABC-type Bgt permease for basic amino acids and glutamine BgtB					-2.15044	-2.27103
sll0545	hypothetical protein					-2.15625	-2.09091
slr1142	hypothetical protein	-1.9359	-1.58947			-2.16393	-2.53846
sll1101	30S ribosomal protein S10	-4.66667	-2.21951			-2.16463	-2.51773
slr1520	oxidoreductase, aldo/keto reductase family	-6	-2.18182			-2.16667	-4.33333
slr1484	unknown protein	-3	-3			-2.16667	-6.5
slr0872	hypothetical protein	-3.28571	-2.3	-1.53333	-4.6	-2.16667	-1.625
sll1383	probable myo-inositol-1(or 4)-monophosphatase					-2.17241	-2.39241
sll1878	iron(III)-transport ATP-binding protein					-2.17308	-2.42143
sll1024	hypothetical protein	-3.15385	-2.5625	-2.5	-1.66667	-2.17647	-4.11111
sll0238	unknown protein					-2.18182	-2.66667
sll0168	hypothetical protein	-9.6	-5.33333	-5.81818	-3.2	-2.18519	-2.68182
slr1073	unknown protein					-2.1875	-2.41379
ssr1600	similar to anti-sigma f factor antagonist					-2.18935	-2.51701
slr1638	hypothetical protein	-3.15385	-3.03704			-2.19048	-2
sll0993	potassium channel					-2.19048	-1.53333
slr1712	hypothetical protein	-2.97222	-2.97222	-3.14706	-3.05714	-2.19231	-1.62857
slr1901	ATP-binding protein of ABC transporter					-2.19444	-2.07895
ssl1520	unknown protein	-3.8	-2			-2.2	-1.83333
slr0545	hypothetical protein	-4.83333	-2.63636	-1.53333	-1.64286	-2.2	-1.73684
slr0014	Mg2+ transport ATPase			-9	-1.5	-2.2	-2.2
slr0755	hypothetical protein	-1.92593	-2.16667			-2.2	-2.2
sll1726	hypothetical protein	-2.5	-2.72727			-2.21053	-4.66667
sll1187	prolipoprotein diacylglyceryl transferase	-4.78571	-3.26829			-2.21622	-2.34286
slr1183	hypothetical protein	-8.5	-2.125	-13	-2.16667	-2.22222	-4
sll0424	hypothetical protein					-2.22222	-1.81818
slr1443	serine/threonine kinase					-2.22222	-2
ssl2982	probable DNA-directed RNA polymerase omega subunit	-4.05882	-2.19048			-2.23881	-1.5625
sll1773	hypothetical protein	-1.6	-1.72308			-2.24638	-1.61458
ssl1507	putative transposase [ISY508a: 1710788 - 1711753]					-2.25	-3
sll0369	unknown protein			-1.6	-8	-2.25	-4.5
slr0449	probable transcriptional regulator	-2	-2.6			-2.25	-2.25
slr1849	probable mercuric reductase	-2.93333	-3.66667	-2.72727	-1.76471	-2.25	-2.25
slr1641	ClpB protein	-2.00169	-1.67801			-2.256	-1.64431
slr1629	ribosomal large subunit pseudouridine synthase D	-3.78571	-3.53333			-2.26667	-1.88889
slr0882	hypothetical protein YCF84					-2.26667	-1.78947
slr0882	hypothetical protein YCF84					-2.26667	-1.78947
slr1791	phosphoadenosine phosphosulfate reductase	-3.23077	-1.90909			-2.26923	-3.27778
slr1979	anthranilate synthase component I	-7.25	-2.23077	-2.28571	-4	-2.27273	-4.16667
slr1077	probable glycosyltransferase	-6.125	-5.65385	-2.2	-2.2	-2.27419	-2.71154
slr1143	hypothetical protein					-2.28	-3.16667
ssl3379	hypothetical protein					-2.28125	-2.7037
sll0771	glucose transport protein	-2.66912	-2.66912			-2.28205	-2.93407
slr2062	putative transposase [ISY052a: 1420842 - 1422331]	-1.76129	-2.00735			-2.28205	-3.35849
sll1333	unknown protein					-2.28571	-4
slr0144	hypothetical protein	-2.25444	-1.92702	-1.73081	-2.0369	-2.28571	-2.63817
slr0007	probable sugar-phosphate nucleotidyltransferase					-2.28906	-2.27132
slr0146	hypothetical protein					-2.29187	-2.395
smr0006	cytochrome b559 b subunit	-4.84375	-5.08197			-2.2931	-1.9
slr0912	unknown protein	-2.04348	-1.89899			-2.29508	-2.15385
sll0823	probable succinate dehydrogenase iron-sulfur protein	-3.14706	-2.45977			-2.29851	-2.90566
sll0379	acyl-[acyl-carrier-protein]--UDP-N-acetylglucosamine o-acyltransferase	-2.40741	-4.64286			-2.3	-1.76923
slr1614	hypothetical protein			-2.66667	-1.6	-2.3	-2.55556
slr1634	hypothetical protein	-8.01818	-6.85492	-2.03333	-1.71831	-2.30496	-2.87611
slr1164	ribonucleotide reductase subunit alpha	-1.95789	-1.54357			-2.30864	-1.78095
sll0170	DnaK protein 2, heat shock protein 70, molecular chaperone					-2.30992	-2.08065
sll0821	phytochrome-like protein	-5.1875	-1.61165	-2.11538	-2.32394	-2.3125	-2.75532
sll1123	hypothetical protein					-2.31429	-1.5283
sll1516	hypothetical protein	-2.2	-1.76	-1.5	-3.42857	-2.31579	-1.69231
sll1563	unknown protein	-2.8	-4.375	-5	-1.66667	-2.33333	-2.33333
slr2012	hypothetical protein	-4.5	-1.8			-2.33333	-1.75
sll0071	hypothetical protein					-2.33333	-2.33333
slr0242	bacterioferritin comigratory protein homolog					-2.33333	-2.26471
slr1235	hypothetical protein	-4.15385	-1.86207			-2.33333	-3.37037
slr0069	unknown protein	-4	-2.22222			-2.33333	-14
slr2088	acetohydroxy acid synthase					-2.33333	-2.5485
slr0011	possible Rubisco chaperonin					-2.33379	-2.74391
sll0830	elongation factor EF-G					-2.33758	-2.9127
slr0165	ATP-dependent Clp protease proteolytic subunit	-2.82178	-2.14286			-2.33766	-2.20859
slr0147	hypothetical protein					-2.3381	-2.85465
sll0772	probable porin; major outer membrane protein	-3.09302	-2.68687			-2.34454	-3.1
slr1152	hypothetical protein	-2.39751	-2.10328	-1.7148	-1.82197	-2.34568	-2.54181
sll0558	hypothetical protein YCF53	-2.35897	-2.09091			-2.35135	-2.28947
sll1196	phosphofructokinase			-1.62992	-2.37931	-2.35366	-2.50649
sll1830	unknown protein					-2.35625	-3.04032
sll0502	arginyl-tRNA-synthetase	-2.5625	-1.95238			-2.35714	-1.65
sll0556	Na+/H+ antiporter					-2.35821	-3.00952
slr1974	GTP binding protein					-2.36	-4.21429
sll0473	unknown protein	-5.11111	-2.875	-1.5	-1.57895	-2.36842	-7.5
slr1474	hypothetical protein	-4.14286	-2.41667			-2.375	-2.92308
slr1731	potassium-transporting P-type ATPase D chain	-3.42857	-12			-2.375	-1.9
slr0120	probable tRNA/rRNA methyltransferase			-2.66667	-2	-2.375	-3.16667
slr1287	hypothetical protein	-2	-6	-1.57143	-2.75	-2.375	-3.8
slr1876	hypothetical protein	-2.34783	-1.63636			-2.37647	-2.43373
sll1769	hypothetical protein					-2.37931	-2.22581
slr1468	hypothetical protein	-1.75	-2			-2.38462	-3.1
slr0032	probable branched-chain amino acid aminotransferase					-2.38961	-1.82178
sll1913	hypothetical protein	-1.91667	-1.91667	-1.5	-1.63636	-2.4	-1.5
sll1257	putative transposase [ISY100p: 1725405 - 1726350]	-3	-1.8	-1.8	-1.8	-2.4	-3
sll0364	hypothetical protein					-2.4	-1.71429
slr0079	probable general secretion pathway protein E					-2.40104	-2.56111
slr1437	unknown protein					-2.40517	-3.53165
slr0162	a part of pilC, pilin biogenesis protein, required for twitching motility	-3.95652	-2.45946	-1.76667	-2.94444	-2.40541	-3.17857
sll1344	unknown protein	-2.94444	-2.78947			-2.40909	-1.89286
ssr2799	50S ribosomal protein L27	-2.33742	-1.83173			-2.41358	-2.77305
ssr3467	unknown protein	-1.92	-2.4			-2.41667	-2.63636
slr0236	similar to glutathione S-transferase	-3.18421	-1.53165			-2.42254	-2.26316
sll0405	unknown protein	-3.23333	-2.36585			-2.42308	-2.52
slr0226	unknown protein			-1.62069	-2.6074	-2.42365	-2.52049
sll0738	molybdate-binding periplasmic protein					-2.42857	-2.83333
slr1913	hypothetical protein	-2.33333	-4.2	-7	-3.5	-2.42857	-8.5
slr0836	dTDP-glucose 4,6-dehydratase					-2.42857	-2.125
sll1893	cyclase					-2.42857	-3.4
sll1359	unknown protein					-2.43713	-2.69536
slr0145	unknown protein					-2.43713	-2.24862
sll2014	sugar fermentation stimulation protein	-1.69737	-1.67532			-2.45902	-1.94805
ssr2201	unknown protein					-2.46154	-4.57143
slr0163	a part of pilC, pilin biogenesis protein, required for twitching motility	-5.65	-2.69048	-2.4	-2.18182	-2.46341	-1.71186
ssl1426	50S ribosomal protein L35					-2.47136	-2.52487
sll1308	probable oxidoreductase			-1.82353	-2.58333	-2.47826	-7.125
sll1338	unknown protein			-1.63326	-2.79718	-2.48292	-2.92732
slr1239	pyridine nucleotide transhydrogenase alpha subunit					-2.4883	-2.79825
slr1239	pyridine nucleotide transhydrogenase alpha subunit					-2.4883	-2.79825
sll1534	probable glycosyltransferase					-2.4963	-2.09317
slr0267	hypothetical protein	-3.16667	-1.58333			-2.5	-2.5
sll1630	unknown protein					-2.5	-2.5
sll1352	unknown protein					-2.5	-2.5
ssr2711	hypothetical protein	-5	-2	-9	-2.25	-2.5	-1.66667
sll1206	ferric aerobactin receptor, FhuA homolog	-2	-4	-3	-6	-2.5	-2.5
sll0756	unknown protein	-2.85714	-2.66667			-2.5	-2.85714
slr2095	putative transposase [ISY120c: 1561629 - 1562430]	-2.5	-1.5	-1.71429	-2	-2.5	-2.5
sll0508	unknown protein	-5	-5			-2.5	-5
sll0265	unknown protein	-2.33333	-2.625			-2.5	-2.22222
slr1019	phenazine biosynthetic protein PhzF homolog			-4.5	-1.5	-2.5	-1.66667
sll1405	biopolymer transport ExbD protein homolog					-2.5	-2.5
slr2016	type 4 pilin-like protein, essential for motility	-3.33333	-1.81818	-2.33333	-4.66667	-2.5	-5
sll1147	glutathione S-transferase					-2.5	-6.66667
sll0851	photosystem II CP43 protein					-2.50305	-2.38085
slr0744	translation initiation factor IF-2					-2.50753	-2.12916
slr1426	recombination protein RecR					-2.51282	-2.33333
slr0337	hypothetical protein	-4.48148	-2.05085			-2.51515	-1.53704
slr0301	phosphoenolpyruvate synthase	-3.23188	-1.50676	-2.18349	-3.05128	-2.52	-3.09836
slr1916	probable esterase	-3.13333	-2.20312			-2.52	-4.2
sll1695	pilin polypeptide PilA2	-2.89555	-2.88075			-2.52174	-4.10619
sll1833	penicillin-binding protein					-2.53153	-2.12075
slr1071	unknown protein	-1.52542	-1.83673			-2.53333	-2.53333
sml0003	photosystem II reaction center M protein					-2.53571	-3.38095
slr1438	hypothetical protein					-2.53913	-4.70968
slr1991	adenylate cyclase	-2.12069	-2.19643			-2.54098	-2.03947
slr1928	type 4 pilin-like protein	-3.43098	-1.85273	-1.75413	-2.47522	-2.56105	-2.6697
slr0881	unknown protein	-2.74	-1.55682			-2.5625	-2.32075
slr1298	unknown protein	-1.91489	-1.73077			-2.56522	-1.63889
slr0152	serine/threonine protein kinase	-2.3125	-3.7			-2.57143	-2.76923
slr0440	hypothetical protein					-2.57143	-2
slr2100	two-component response regulator					-2.57895	-1.88462
slr0224	similar to sterol C5-desaturase	-2.34483	-3.57895			-2.58333	-1.9375
sll1127	1,4-dihydroxy-2-naphthoate synthase	-2.44643	-2.10769			-2.58824	-2.93333
slr1078	similar to UDP-glucose 4-epimerase					-2.58824	-2.25641
slr0807	probable o-sialoglycoprotein endopeptidase	-1.87097	-1.65714			-2.59091	-2.71429
slr1083	hypothetical protein	-2.83871	-3.25926			-2.59259	-1.64706
slr1318	iron(III) dicitrate transport system ATP-binding protein					-2.6	-1.625
slr1907	hypothetical protein					-2.6	-4.33333
sll1614	cation-transporting P-type ATPase	-3.25	-13	-3.11111	-7	-2.6	-1.85714
slr0243	hypothetical protein					-2.6	-2.6
sll0042	methyl-accepting chemotaxis protein for positive phototaxis	-15	-2.30769	-4	-2	-2.6	-4.33333
slr1118	probable UDP-N-acetyl-D-mannosaminuronic acid transferase					-2.6	-1.625
slr1398	unknown protein	-2.36364	-2.6	-3	-2.625	-2.6	-2.16667
sll0485	two-component response regulator NarL subfamily	-3.33333	-2.17822	-2.77586	-2.51562	-2.60274	-2.34568
sll1746	50S ribosomal protein L12	-4.08097	-2.70968	-1.85648	-3.02642	-2.60723	-2.81771
sll0080	N-acetyl-gamma-glutamyl-phosphate reductase	-4.29412	-2.14706			-2.61111	-1.62069
slr1957	hypothetical protein	-3.04301	-2.31967	-2.06509	-2.81452	-2.61157	-3.22449
sll1934	hypothetical protein					-2.61538	-3.57895
sll0337	phosphate sensor, two-component sensor histidine kinase	-2.63333	-2.39394			-2.61905	-2.3913
slr1216	Mg2+ transport protein	-2.53659	-2.16667	-1.65455	-1.97826	-2.62069	-2.11111
sll1832	hypothetical protein					-2.62102	-2.32158
slr1834	P700 apoprotein subunit Ia					-2.62355	-2.36405
sll1003	two-component sensor histidine kinase	-2.70833	-5.41667			-2.625	-2.625
slr1025	hypothetical protein					-2.625	-3.5
slr0387	cysteine desulfurase NifS					-2.625	-4.2
ssl3615	unknown protein					-2.625	-1.75
slr1228	peptide-chain-release factor 3	-2.4466	-2.625			-2.63077	-1.8
slr1285	two-component sensor histidine kinase					-2.63333	-2.92593
ssl3441	initiation factor IF-1	-3.25926	-2.37838	-2.23077	-1.93333	-2.64583	-8.46667
slr0749	light-independent protochlorophyllide reductase iron protein subunit ChlL					-2.66397	-2.82574
slr0749	light-independent protochlorophyllide reductase iron protein subunit ChlL					-2.66397	-2.82574
sll0160	hypothetical protein	-4.71429	-4.125	-2.25	-5.14286	-2.66667	-1.84615
slr1937	putative transposase [ISY100r: 2235489 - 2236434]	-3.5	-10.5	-3.75	-3	-2.66667	-4
slr1567	unknown protein	-1.59459	-2.95	-1.83333	-1.94118	-2.66667	-4
ssl3044	probable ferredoxin	-4.11111	-6.16667			-2.66667	-2.66667
slr0460	putative transposase [ISY352g: 3511668 - 3512290, join 3513238 - 3514051]					-2.66667	-4
sll1188	hypothetical protein	-10.5	-2.21053	-2.05882	-3.18182	-2.68421	-1.96154
slr1547	hypothetical protein	-3.13333	-5.875			-2.6875	-2.52941
sml0008	photosystem I subunit IX	-4.11224	-4.91463	-2.57143	-3.29268	-2.68868	-3.31395
slr0954	hypothetical protein					-2.69713	-2.90986
slr1678	50S ribosomal protein L21	-4.4127	-3.48954			-2.70325	-2.80591
slr1753	hypothetical protein	-3.05426	-3.03077	-1.60667	-3.12987	-2.71123	-3.15888
slr0366	unknown protein	-2.5625	-2.05	-2.5	-3.4375	-2.71429	-1.9
sll1079	putative hydrogenase expression/formation protein HypB			-2.92857	-4.55556	-2.72222	-3.76923
sll1464	hypothetical protein	-1.63077	-1.49296			-2.725	-2.725
smr0007	photosystem II PsbL protein	-3.72093	-4.57143	-1.675	-2.0303	-2.72727	-2.64706
sll0024	unknown protein	-7.33333	-2.2	-3.875	-2.38462	-2.72727	-7.5
slr1516	superoxide dismutase	-3.96392	-2.96911			-2.73118	-1.95385
slr1347	beta-type carbonic anhydrase localized in the carboxysome					-2.73232	-2.22634
sll1475	a part of phytochrome-like sensor histidine kinase gene (disrupted by insertion of IS)	-2.46512	-1.68254			-2.73529	-1.97872
slr0738	anthranilate synthetase alpha-subunit					-2.73729	-2.16779
slr0378	similar to 7-beta-(4-carbaxybutanamido)cephalosporanic acid acylase					-2.74286	-2.28571
slr1348	serine acetyltransferase					-2.75	-7.33333
slr0364	hypothetical protein			-7.75758	-15.0588	-2.75	-2.2
sll1349	phosphoglycolate phosphatase					-2.75	-2.75
slr2118	unknown protein	-4.25	-8.5			-2.75	-3.66667
slr1099	3-octaprenyl-4-hydroxybenzoate carboxy-lyase					-2.75	-2.75
sll1654	hypothetical protein					-2.76	-1.53333
slr1912	putative PP2C-type protein phosphatase	-6.45	-3.58333	-1.56	-3.54545	-2.7619	-2.63636
slr1639	SsrA-binding protein					-2.77778	-1.78571
ssl0353	hypothetical protein					-2.77778	-1.92308
sll1971	probable hexosyltransferase			-2.33333	-2.69231	-2.78571	-2.6
sll1971	probable hexosyltransferase			-2.33333	-2.69231	-2.78571	-2.6
sll0094	two-component sensor histidine kinase	-3	-3.21429			-2.8	-1.75
slr0982	probable polysaccharide ABC transporter ATP binding subunit	-2.8	-4			-2.8	-1.64706
ssr2848	unknown protein					-2.8	-1.55556
slr1413	hypothetical protein					-2.8022	-2.16102
slr1851	hypothetical protein	-3.05	-2.94483			-2.81081	-2.92958
slr1115	probable methyltransferase					-2.81132	-1.58511
sll0525	hypothetical protein					-2.8125	-2.25
sll0420	urease beta subunit	-4.66667	-5.25			-2.81818	-2.21429
sll0420	urease beta subunit	-4.66667	-5.25			-2.81818	-2.21429
sll1409	ferrichrome-iron receptor			-5.4	-3.375	-2.83333	-5.66667
ssr0756	hypothetical protein	-4.66667	-7			-2.83333	-2.42857
sll1752	hypothetical protein					-2.83607	-1.69608
slr0743	similar to N utilization substance protein					-2.83784	-2.23404
sll0023	hypothetical protein	-4.06667	-1.84848	-1.66667	-2.85714	-2.84	-3.22727
slr0852	hypothetical protein	-4.25	-3			-2.84127	-5.11429
slr0919	hypothetical protein	-3	-2			-2.85714	-4
slr1963	water-soluble carotenoid protein					-2.87447	-2.42007
sll1625	succinate dehydrogenase iron- sulphur protein subunit	-1.80769	-2.13636	-1.69565	-2.05263	-2.875	-5.11111
slr0853	ribosomal-protein-alanine acetyltransferase	-4	-4			-2.875	-2.55556
sll2006	hypothetical protein	-4.28	-1.84483			-2.88889	-3.15152
sll0225	unknown protein	-1.84483	-2.32609			-2.89655	-3.23077
sll0779	unknown protein			-2.06667	-3.26316	-2.9	-2.41667
ssl2971	hypothetical protein	-1.93333	-2.23077			-2.90909	-2.66667
slr0423	hypothetical protein	-2.81333	-3.90741			-2.93333	-1.62963
sll1900	acetyltransferase	-4.08333	-4.45455	-2.75	-1.73684	-2.9375	-5.875
sll1267	unknown protein	-1.92126	-1.53459			-2.94083	-1.89695
sll0921	two-component response regulator NarL subfamily	-5.5	-2.61905			-2.96296	-2.58065
sll0921	two-component response regulator NarL subfamily	-5.5	-2.61905			-2.96296	-2.58065
sll0263	unknown protein					-2.96552	-2.60606
sll0789	two-component response regulator OmpR subfamily	-1.73313	-1.79365			-2.97872	-1.97183
slr0813	hypothetical protein					-3	-4.5
sll1532	hypothetical protein	-5.33333	-2.03175			-3	-2.19048
sll1174	unknown protein	-8.5	-2.83333	-2.75	-2.44444	-3	-2.57143
slr1249	phosphate transport system permease protein PstA homolog	-6	-1.71429			-3	-2
sll0848	chromosomal replication initiator protein DnaA					-3	-2.25
slr0496	unknown protein			-2.8	-2.33333	-3	-3
sll0909	unknown protein			-8	-3.2	-3	-1.5
sll1081	ABC transport system permease protein			-1.6	-2	-3	-7.5
sll1081	ABC transport system permease protein			-1.6	-2	-3	-7.5
sll0086	putative arsenical pump-driving ATPase	-3.22222	-4.14286	-3.09091	-2.26667	-3	-2.35714
slr0080	ribonuclease H					-3	-2
ssr2130	hypothetical protein					-3	-1.5
sll1613	unknown protein	-7.66667	-11.5			-3	-12
slr0800	putative transposase [ISY802c: 3066278 - 3067184]	-6.66667	-4	-1.66667	-2.5	-3	-3
sll1285	hypothetical protein	-13.5	-3.375			-3	-10.5
ssl0832	hypothetical protein	-2.35714	-3			-3	-2.68421
sll0360	hypothetical protein	-1.73684	-2.53846			-3	-3.75
sll1297	probable dioxygenase, Rieske iron-sulfur component			-10	-2.5	-3	-2.4
sll1583	unknown protein					-3.00153	-2.91463
slr0442	unknown protein	-2.66995	-2.07266			-3.03356	-3.2518
slr1169	unknown protein					-3.04762	-2.06452
slr1958	unknown protein	-3.02976	-2.72193	-1.86567	-1.70068	-3.05	-2.96117
slr1451	hypothetical protein					-3.11111	-1.64706
sll1372	hypothetical protein			-1.71429	-3	-3.125	-2.77778
slr0699	unknown protein	-2.35714	-2.2	-12.5	-2.08333	-3.125	-3.125
slr1542	2-C-methyl-D-erythritol 2,4-cyclodiphosphate synthase					-3.125	-2.20588
slr1383	unknown protein	-2.34091	-1.77586			-3.13043	-1.53191
sll1703	protease IV	-2.54167	-1.69444			-3.14286	-1.62963
slr1454	sulfate transport system permease protein			-3.875	-2.58333	-3.16667	-2.11111
slr0473	cyanobacterial phytochrome 1, two-component sensor histidine kinase					-3.16752	-3.76313
sll0039	positive phototaxis protein, two-component response regulator CheY subfamily					-3.17241	-2.50909
sll1077	agmatinase	-2.91176	-2.67568	-2.07692	-5.4	-3.18182	-4.2
sll1709	3-ketoacyl-acyl carrier protein reductase					-3.1875	-3.4
sll1985	putative transposase [ISY352c: 1553414 - 1553903, join 1554854 - 1555790]	-1.98667	-1.83951			-3.19048	-2.09375
ssr1765	hypothetical protein	-1.9697	-2.03125			-3.2	-2.56
slr0656	hypothetical protein	-12.75	-7.28571	-4.4	-4.4	-3.2	-2
sll0041	phytochrome-like photoreceptor protein for positive phototaxis; homologous to methyl-accepting chemotaxis protein					-3.21477	-2.91629
slr0208	hypothetical protein	-3.4902	-2.54286			-3.21875	-4.57778
sll1193	hypothetical protein	-3.32353	-2.45652			-3.24138	-4.94737
ssr1176	putative transposase [ISY100v: 3095975 - 3096319, join 3097194 - 3097362, join 3098314 - 3098743]					-3.25	-2.16667
slr1759	two-component hybrid sensor and regulator	-3.58824	-3.8125	-2.86667	-6.14286	-3.25	-1.77273
sll0911	unknown protein	-2.57143	-6	-1.71429	-4	-3.25	-4.33333
slr1210	unknown protein	-2.625	-3.5	-2	-3	-3.25	-4.33333
sll0650	putative transposase [ISY100j: 421739 - 422684]	-6.5	-3.25			-3.25	-3.25
slr0106	unknown protein	-2	-2.6	-3.83333	-11.5	-3.25	-13
sll0767	50S ribosomal protein L20	-2.08795	-2.17643			-3.25174	-3.80442
sll0022	unknown protein					-3.26829	-2.31034
ssr1766	hypothetical protein					-3.28	-2.05
smr0004	photosystem I subunit VIII	-2.81953	-2.78248	-2.01777	-2.48977	-3.28269	-3.31333
slr1240	unknown protein					-3.29412	-3.38983
slr2031	putative PP2C-type protein phosphatase, gene required to recover from the nitrogen or sulfate starvation induced stationary phase	-3.83333	-3.28571	-2	-2.53333	-3.30769	-2.86667
slr1241	hypothetical protein	-2.16364	-2.76744	-1.94595	-2.76923	-3.32353	-7.53333
slr1929	type 4 pilin-like protein	-3.74603	-2.53763	-3.68627	-2.32099	-3.32787	-4.14286
slr0467	conserved component of ABC transporter for natural amino acids					-3.33333	-2.5
sll1584	ferredoxin like protein			-1.92308	-1.5625	-3.33333	-4.54545
sll0092	putative transposase [ISY391c: 2997600 - 2998989]	-4.9	-2.33333			-3.33333	-2.14286
ssl3335	preprotein translocase SecE subunit	-4.09357	-3.58974			-3.34483	-3.80392
slr0634	unknown protein			-4.42857	-2.21429	-3.36364	-1.68182
ssl3829	hypothetical protein					-3.375	-2.6129
slr1915	hypothetical protein	-2.0788	-1.57386			-3.375	-4.55844
slr1147	two-component sensor histidine kinase	-3.44444	-2.43137			-3.4	-2.06061
sll1655	similar to biotin [acetyl-CoA-carboxylase] ligase					-3.40426	-3.07692
sll0829	probable methyltransferase					-3.41667	-1.86364
slr0239	precorrin-4 C11-methyltransferase	-1.76923	-1.60465			-3.42308	-2.11905
slr0239	precorrin-4 C11-methyltransferase	-1.76923	-1.60465			-3.42308	-2.11905
slr1591	hypothetical protein	-2.71429	-9.5			-3.42857	-6
slr0509	hypothetical protein					-3.42857	-3
slr0263	hypothetical protein	-6	-2			-3.44444	-2.38462
slr0474	two-component response regulator CheY subfamily, regulator for phytochrome 1 (Cph1)					-3.45	-5.44737
slr1199	DNA mismatch repair protein MutL	-3.68553	-2.93	-2.03435	-3.37342	-3.47529	-3.87288
ssr1951	hypothetical protein	-4.75	-1.65217			-3.47826	-3.2
slr0868	unknown protein	-9	-2.25			-3.5	-7
ssl1923	hypothetical protein					-3.5	-3.5
ssr1169	stress induced hydrophobic peptide homolog			-1.5	-1.71429	-3.5	-2.33333
slr0607	hypothetical protein	-2.5	-3.88889	-2.63636	-4.14286	-3.5	-1.5
sll0615	hypothetical protein	-1.5	-3.75	-1.5	-3	-3.5	-2.8
slr0727	unknown protein			-3.33333	-3.33333	-3.5	-3.5
sll0462	hypothetical protein	-3.18182	-1.84211			-3.52632	-3.30864
sll1533	twitching mobility protein					-3.53409	-3.25654
sll1837	periplasmic protein, function unknown	-2.65217	-1.64865			-3.53846	-2.70588
sll1673	two-component response regulator	-2.31579	-2.75			-3.55556	-4
sll1600	manganese transport system membrane protein MntB	-2.63636	-4.83333	-1.9	-2.375	-3.57143	-4.16667
sll0912	ABC transporter ATP binding protein					-3.58333	-2.26316
slr1472	hypothetical protein	-10.2	-7.28571			-3.6	-2.57143
slr0569	unknown protein	-2	-3.22222			-3.63636	-3.33333
slr1870	hypothetical protein	-2.94286	-2.28889			-3.64286	-1.64516
slr2132	phosphotransacetylase	-3.02857	-1.78652			-3.66216	-3.22619
slr0917	7-keto-8-aminopelargonic acid synthetase	-5.35971	-5.64394	-4.46907	-2.54252	-3.66288	-7.32576
sll0924	hypothetical protein	-2.14286	-1.5	-2.27273	-12.5	-3.66667	-2.58824
sll1884	hypothetical protein	-5.37143	-1.69369			-3.6875	-2.03448
slr0082	hypothetical protein					-3.68762	-3.42518
slr0359	hypothetical protein	-2.72034	-2.01887	-2.25	-1.9726	-3.71429	-3.71429
sll0010	unknown protein	-2.4359	-2.5	-4	-1.71429	-3.72	-5.8125
slr1535	hypothetical protein			-1.76884	-1.9887	-3.74457	-9.84286
sll0666	putative transposase [ISY523r: 3109761 - 3110626]	-3.57143	-25			-3.75	-15
ssl0511	hypothetical protein			-1.64286	-5.75	-3.75	-3
ssr3129	unknown protein	-4.4717	-3.07792			-3.75	-3.52941
sll0544	hypothetical protein	-2.28947	-2.41667			-3.7619	-2.54839
sll0739	ATP-binding protein of molybdate ABC transporter					-3.83333	-2.09091
ssr0349	hypothetical protein	-2.9	-2.07143			-3.83333	-7.66667
sll1095	hypothetical protein					-3.83333	-1.64286
sll1469	hypothetical protein	-5.14286	-3.27273	-2.33333	-7	-3.875	-7.75
sll1792	putative transposase [ISY802a: 852462 - 853369]	-2.33333	-5			-4	-2
sll1574	a part of spkA: serine/threonine protein kinase, regulates cellular motility ( disrupted by frameshift mutation)	-2.23529	-3.8			-4	-3.6
sll1348	hypothetical protein	-3.5	-3.5			-4	-3
sll0282	unknown protein			-2.25	-2.25	-4	-1.6
sll0825	polyA polymerase					-4	-4
slr0517	hypothetical protein	-2.11111	-2.71429			-4	-4.57143
slr0888	hypothetical protein	-2.94286	-2.59119	-2.625	-3.92806	-4.08088	-3.88112
sll0788	hypothetical protein	-1.96026	-2.42623			-4.08696	-2.26506
slr0635	hypothetical protein	-3.09091	-2.125			-4.125	-4.71429
sll1696	hypothetical protein	-6.25	-10.1064			-4.21429	-2.36
sll0309	unknown protein	-3.25	-4.33333			-4.25	-8.5
slr0869	hypothetical protein					-4.28571	-2
ssr1399	30S ribosomal protein S18	-5.31818	-3.28037			-4.29508	-3.54054
sll0537	ammonium/methylammonium permease			-2.22222	-3.33333	-4.33333	-4.33333
sll0869	Leu/Phe-tRNA-protein transferase	-4.5	-4.5	-5	-3.57143	-4.33333	-1.625
ssl2162	unknown protein	-2.5	-2.77778	-1.72727	-2.81481	-4.34783	-7.69231
slr0889	hypothetical protein	-3.91304	-1.8	-2.00833	-3.0125	-4.44737	-5.72881
slr0119	hypothetical protein	-4	-3.2	-1.66667	-10	-4.5	-2.57143
slr1490	ferrichrome-iron receptor	-3.18182	-3.18182			-4.5	-2.25
sll0008	unknown protein			-12	-3	-4.5	-4.5
sll0905	hypothetical protein	-3.375	-1.92857			-4.5	-1.8
sll0732	hypothetical protein	-2.1875	-1.52174			-4.5	-3.85714
sll2007	hypothetical protein	-26	-4.33333	-2.44444	-11	-4.6	-2.3
slr1674	hypothetical protein					-4.67717	-2.76279
sll0447	unknown protein	-2.81818	-4.42857	-3.8	-3.16667	-4.71429	-4.125
slr0012	ribulose bisphosphate carboxylase small subunit	-3.50962	-2.1988	-2.06916	-3.08357	-4.73116	-5.53707
ssl2717	hypothetical protein	-2.5	-2.08333	-4.16667	-2.08333	-4.75	-2.11111
slr1213	two-component response regulator AraC subfamily			-6.25	-3.57143	-4.75	-4.75
ssr3341	hypothetical protein	-3.5	-2	-1.66667	-2	-4.77778	-6.14286
slr0857	putative transposase [ISY100l: 1346125 - 1347070]	-6	-6	-6	-2	-5	-3
sll0012	putative transposase [ISY523f: 2482725 - 2483595]	-11	-3.66667	-7.5	-2.5	-5	-3.33333
ssr1175	putative transposase [ISY100v: 3095975 - 3096319, join 3097194 - 3097362, join 3098314 - 3098743]	-6	-2.57143	-1.5	-3	-5	-1.66667
slr0773	hypothetical protein	-2.31111	-1.96226			-5	-4.70588
sll0651	putative transposase [ISY100j: 421739 - 422684]	-1.75	-3.5	-4.5	-4.5	-5	-1.66667
sll0085	unknown protein					-5.125	-2.92857
sll0198	hypothetical protein	-3.08333	-6.16667	-3.125	-1.78571	-5.16667	-6.2
slr0955	probable tRNA/rRNA methyltransferase					-5.21951	-3.51974
sll0572	hypothetical protein	-7.46667	-3.6129	-3.28	-5.46667	-5.28571	-10.5714
slr1070	unknown protein	-29.5	-9.83333	-2	-2.11765	-5.33333	-2.28571
sll1874	hypothetical protein	-1.7561	-1.78512	-2.70833	-4.875	-5.4	-2.41071
sll1277	RecF protein					-5.5	-1.57143
sll0699	putative transposase [ISY100i: 123475 - 124420]	-10	-20	-3.33333	-2	-5.5	-5.5
ssl0426	putative transposase [ISY100t(partial copy): 141097 - 141410]	-2.63636	-5.27273			-5.5	-3.3
slr0457	tRNA pseudouridine synthase B			-6.33333	-4.75	-5.5	-1.57143
sll0030	cmp operon transcriptional regulator, LysR family protein			-3.25	-1.85714	-5.5	-2.2
sml0002	photosystem II PsbX protein	-6	-6			-5.5	-2.75
slr0750	light-independent protochlorophyllide reductase subunit ChlN					-5.7	-4.60606
sll1875	heme oxygenase	-4.22727	-3.875	-10.75	-8.6	-5.71429	-8
sll0573	carbamate kinase	-3.13636	-1.97143			-5.75	-5.75
slr1927	hypothetical protein	-2.44118	-2.02439			-5.81818	-1.77778
slr1119	hypothetical protein	-3.5	-3.01538			-5.9	-5.36364
slr1615	perosamine synthetase	-2.33333	-2.5	-4.8	-2.18182	-6	-1.8
slr1764	similar to tellurium resistance protein TerE	-3.11111	-3.11111	-15	-3.75	-6	-3
slr0511	putative transposase [ISY523g: 2921593 - 2922457]	-5.5	-5.5	-10.5	-7	-6	-1.5
sll0875	hypothetical protein					-6.2	-2.21429
slr0553	hypothetical protein	-2.83333	-8.5			-6.5	-3.25
ssr1407	hypothetical protein	-3.88889	-2.69231			-6.6	-2.53846
sll0643	urease accessory protein G	-1.60714	-1.66667	-2.5	-1.53846	-6.6	-3.66667
slr0945	arsenical resistance protein ArsH homolog			-1.5	-1.5	-7	-1.75
sll0248	flavodoxin			-1.5	-3	-7	-1.75
sll0376	unknown protein	-5.86207	-3.61702	-4.64	-3.41176	-7.11111	-5.33333
sll0431	putative transposase [ISY100h: 3512289 - 3513235]	-2	-1.875	-1.7	-5.66667	-7.5	-3
slr0321	GTP-binding protein ERA homolog	-4.06667	-2.77273			-7.57143	-2.12
sll0649	two-component response regulator OmpR subfamily			-2.21429	-4.42857	-7.6	-6.33333
sll0649	two-component response regulator OmpR subfamily			-2.21429	-4.42857	-7.6	-6.33333
slr0667	unknown protein			-2	-3.71429	-8	-4
slr2127	hypothetical protein			-3.6	-3.6	-8	-4
slr1075	putative transposase [ISY100b: 378993 - 379939]	-11	-1.57143			-8	-4
slr0959	hypothetical protein	-3.98496	-1.59159			-8.05882	-10.5385
sll0710	unknown protein			-4	-2.85714	-8.33333	-2.08333
sll0766	DNA repair protein RadC	-1.88889	-2.83333	-1.625	-6.5	-8.5	-3.09091
slr1920	unknown protein	-3.14286	-2.75	-3.14286	-2.44444	-8.5	-5.66667
sll0403	unknown protein					-8.5	-5.66667
sll1239	unknown protein	-5.41667	-5.41667	-13.6667	-2.73333	-8.85714	-15.5
sll0280	unknown protein			-1.9375	-2.58333	-9	-4.5
sll0237	unknown protein			-1.75	-1.75	-9.33333	-2.54545
sll0846	hypothetical protein	-5.97368	-3.60317			-9.33333	-4.66667
sll1862	unknown protein	-6.23622	-6.13953	-1.70968	-1.76667	-9.37209	-8.57447
slr1215	hypothetical protein	-7.14286	-5	-3.14286	-8.25	-9.5	-8.44444
sll1157	putative transposase [ISY120b: 1385747 - 1386548]	-7	-4.375	-1.84615	-2.4	-9.5	-6.33333
sll0181	unknown protein	-2.28889	-3.55172	-2.15	-1.95455	-9.8	-9.8
sll1241	unknown protein	-10	-20			-10	-10
slr1436	unknown protein	-3.88889	-7			-10	-4
sll1078	putative hydrogenase expression/formation protein HypA	-2.5	-2			-11.5	-5.75
sll1791	putative transposase [ISY802a: 852462 - 853369]	-5.75	-11.5	-15	-2.14286	-12	-6
sll0586	hypothetical protein					-12	-2
sll1240	unknown protein	-4	-3.2	-2.4	-3	-13	-3.25
sll0575	probable lipopolysaccharide ABC transporter ATP binding subunit	-2.54545	-2.33333	-2.8	-1.55556	-15	-3
sll1863	unknown protein	-9.08621	-4.74775	-2	-1.93333	-20.4667	-21.9286
sll0082	hypothetical protein	-11.5	-11.5	-3.25	-2.6	-28	-3.5
sll0727	hypothetical protein	-6.5	-1.85714	-1.5	-2
slr1048	hypothetical protein	-2	-4.125	-1.5	-2.27586
ssr3304	hypothetical protein			-1.5	-2
ssl1690	hypothetical protein	-5.27273	-1.52632	-1.5	-1.55556
ssr1386	NADH dehydrogenase subunit NdhL	-2.61538	-1.61905	-1.5	-1.71429
slr0435	biotin carboxyl carrier protein of acetyl-CoA carboxylase			-1.5	-1.77273
sll1135	unknown protein	-3.4	-4.25	-1.5	-1.71429
ssl3093	phycobilisome small rod linker polypeptide	-2.72363	-2.23439	-1.5036	-1.65873
sll1815	adenylate kinase			-1.51613	-2.9375
slr0181	hypothetical protein	-1.88462	-1.63333	-1.52941	-6.5
sll1605	(3R)-hydroxymyristol acyl carrier protein dehydrase			-1.53333	-2.55556
sll0218	hypothetical protein			-1.53846	-2.85714
slr1890	bacterioferritin	-1.76506	-2.13869	-1.53846	-1.69811
slr1890	bacterioferritin	-1.76506	-2.13869	-1.53846	-1.69811
slr0510	hypothetical protein	-1.76667	-2.12	-1.54545	-3.09091
ssr2781	hypothetical protein			-1.54545	-2.42857
sll0175	hypothetical protein	-3.16667	-2.11111	-1.55556	-9.33333
slr1226	phosphoribosyl aminoidazole succinocarboxamide synthetase	-8.5	-2.125	-1.55556	-2
sll1938	hypothetical protein			-1.55556	-2.33333
sll1200	hypothetical protein			-1.5625	-6.25
sll0506	undecaprenyl pyrophosphate synthetase			-1.56667	-5.22222
sll1853	unknown protein			-1.57143	-2.75
slr1610	putative C-3 methyl transferase			-1.57143	-1.57143
slr0529	glucosylglycerol transport system substrate-binding protein	-2.9	-7.25	-1.57143	-2.44444
slr1966	hypothetical protein			-1.57143	-3.66667
slr0309	probable methyltransferase			-1.57407	-1.88889
slr1647	hypothetical protein			-1.57895	-2.14286
slr1208	probable oxidoreductase			-1.58108	-1.60274
sll0227	peptidyl-prolyl cis-trans isomerase B, periplasmic protein			-1.58333	-2.53333
sll0910	unknown protein	-2.33333	-5	-1.58824	-1.8
slr0073	two-component sensor histidine kinase	-2.01389	-1.52098	-1.59509	-1.75676
sll1660	hypothetical protein			-1.6	-3.42857
slr1503	hypothetical protein	-4.07692	-1.82759	-1.6	-3.2
slr0851	type 2 NADH dehydrogenase	-20.5	-2.27778	-1.6	-1.84615
sll1573	hypothetical protein	-2.53846	-6.6	-1.6	-1.6
slr0905	Mg-protoporphyrin IX monomethyl ester oxidative cyclase			-1.6	-16
sll0043	positive phototaxis protein, homologous to chemotaxis protein CheA, two-component hybrid histidine kinase			-1.60976	-3.3
sll1370	mannose-1-phosphate guanylyltransferase			-1.61111	-1.52632
slr1521	GTP-binding protein			-1.61905	-2.83333
slr2071	unknown protein	-3.57143	-3.57143	-1.625	-3.25
sll1609	hypothetical protein	-1.91111	-2.38889	-1.625	-1.56
sll0860	hypothetical protein	-3.09091	-1.61905	-1.63158	-1.63158
slr2092	hypothetical protein	-3.07143	-2.26316	-1.63636	-2.4
sll0702	unknown protein			-1.63636	-3
sll0242	unknown protein	-1.625	-1.72059	-1.64286	-2.44681
slr1149	ATP-binding protein of ABC transporter	-2.44	-1.84848	-1.64706	-2.07407
slr1594	two-component response regulator PatA subfamily	-1.77778	-2.52632	-1.65	-2.75
slr0262	unknown protein			-1.66667	-3.5
sll0932	hypothetical protein			-1.66667	-1.81818
slr0061	unknown protein			-1.66667	-1.66667
slr0377	unknown protein	-3.22727	-1.97222	-1.66667	-2.72727
sll1917	coproporphyrinogen III oxidase, anaerobic (oxygen-independent)			-1.66667	-6.25
slr0985	dTDP-4-dehydrorhamnose 3,5-epimerase	-1.76	-1.83333	-1.66667	-1.78571
sll0310	hypothetical protein	-1.77778	-2	-1.66667	-1.875
ssl3446	hypothetical protein	-3.875	-3.875	-1.66667	-5
slr1959	unknown protein			-1.68182	-2.84615
sll0096	hypothetical protein	-2.13333	-2.90909	-1.68421	-1.77778
slr0782	putative flavin-containing monoamine oxidase	-1.56	-1.95	-1.6875	-3.375
slr0981	hypothetical protein	-2.17568	-2.72881	-1.68889	-2.375
sll0499	hypothetical protein			-1.69231	-3.66667
slr0042	probable porin; major outer membrane protein	-3.5	-2	-1.7	-2.42857
sll0622	quinolinate synthetase			-1.7	-1.54545
sll0857	unknown protein	-2.8	-1.86667	-1.70588	-2.41667
sll0819	photosystem I reaction center subunit III precursor (PSI-F), plastocyanin (cyt c553) docking protein	-3.6108	-4.01077	-1.71075	-2.46263
sll0047	hypothetical protein YCF12	-2.2	-2.2	-1.71429	-2.4
sll1715	hypothetical protein			-1.71429	-2.4
sll1527	unknown protein			-1.71875	-2.3913
sll1687	unknown protein			-1.72	-5.375
sll0436	hypothetical protein	-3.5	-1.90909	-1.72727	-1.72727
sll1406	ferrichrome-iron receptor	-2.6875	-3.58333	-1.73913	-2.85714
sll1220	putative diaphorase subunit of the bidirectional hydrogenase			-1.74074	-1.51613
slr1556	2-hydroxyacid dehydrogenase homolog			-1.75	-1.55556
sll1897	hypothetical protein	-1.54545	-1.88889	-1.75	-3.5
slr0111	unknown protein	-4	-2	-1.75	-2.33333
slr1534	hypothetical protein	-2.375	-2.375	-1.75	-3.5
sll1384	similar to DnaJ protein	-3.08621	-1.55652	-1.7561	-2.76923
sll1929	competence protein ComE			-1.75862	-2.55
sll0455	homoserine dehydrogenase	-2.61111	-1.67857	-1.75862	-3
sll1369	putative peptidase			-1.7619	-2.84615
slr0341	unknown protein			-1.76923	-2.09091
sll0631	L-aspartate oxidase	-2.75	-1.83333	-1.77273	-1.77273
sll0489	ATP-binding protein of ABC transporter	-1.875	-1.66667	-1.77778	-1.77778
sll0444	unknown protein	-4.5	-3	-1.77778	-2.28571
slr0847	phosphopantetheine adenylyltransferase	-2.07143	-2.63636	-1.78571	-2.5
slr0812	hypothetical protein			-1.78571	-5
sll1165	DNA mismatch repair protein	-2.79167	-2.23333	-1.8	-2.25
sll1397	putative transposase [ISY100a: 52234 - 53180]	-2.6	-3.71429	-1.8	-2.25
slr1278	hypothetical protein YCF62			-1.8	-6
slr1584	two-component transcription regulator OmpR subfamily	-8.83333	-3.3125	-1.8	-2.57143
sll1621	AhpC/TSA family protein			-1.8	-1.58824
slr1212	similar to two-component sensor histidine kinase	-1.59259	-1.59259	-1.80556	-2.16667
sll0446	unknown protein	-2.90164	-3	-1.80702	-2.19149
slr1617	similar to UDP-glucose 4-epimerase	-2.30208	-2.51136	-1.80882	-1.5974
sll1995	hypothetical protein	-2.66667	-2	-1.8125	-3.22222
slr1827	hypothetical protein	-3.18182	-4.375	-1.8125	-2.07143
slr0489	unknown protein			-1.83333	-3
slr0352	putative transposase [ISY100e: 2443927 - 2444873]			-1.83333	-2.75
slr1223	hypothetical protein			-1.83333	-2
sll0045	sucrose phosphate synthase			-1.84211	-2.91667
sll0503	hypothetical protein			-1.84615	-1.71429
slr1564	group 3 RNA polymerase sigma factor	-2.39041	-1.52402	-1.85227	-1.97576
slr0978	hypothetical protein	-2	-3.2	-1.85714	-4.33333
sll1144	hypothetical protein	-1.90909	-1.5	-1.85714	-1.85714
slr0018	fumarase			-1.86667	-1.64706
sll1061	unknown protein			-1.875	-7.5
sll1229	two-component hybrid sensor and regulator			-1.875	-1.57895
slr0066	riboflavin biosynthesis protein RibD			-1.875	-3
slr0989	hypothetical protein	-4.66667	-2.33333	-1.875	-3.75
slr2013	hypothetical protein			-1.88235	-1.68421
slr1814	hypothetical protein	-2.16667	-1.85714	-1.88235	-1.68421
sll1232	hypothetical protein			-1.88889	-1.88889
sll0380	probable glycosyltransferase	-2.35714	-3.3	-1.88889	-3.77778
slr1181	photosystem II D1 protein	-2.64286	-2.05556	-1.89474	-1.89474
slr1491	iron(III) dicitrate transport system substrate-binding protein			-1.9	-2.11111
ssl2923	similar to virulence-associated protein VapC			-1.9	-1.72727
ssr2406	unknown protein	-3	-1.8	-1.9	-1.72727
ssr0657	hypothetical protein			-1.90909	-5.25
sll0658	hypothetical protein	-2.24138	-1.91176	-1.90909	-2.33333
slr0019	unknown protein	-2.16667	-1.73333	-1.92308	-25
sll1882	unknown protein			-1.92727	-2.25532
sll1624	two-component response regulator	-3.54545	-1.56	-1.94118	-2.75
slr1546	hypothetical protein	-3.06452	-3.39286	-1.95122	-2.5
sll0427	photosystem II manganese-stabilizing polypeptide	-4.09244	-3.71756	-1.96117	-1.60317
slr1616	unknown protein	-2.48148	-2.0303	-1.96296	-2.12
slr1888	4-hydroxybutyrate coenzyme A transferase.	-2.13333	-2.18182	-1.96552	-1.72727
sll0243	unknown protein	-1.71698	-3.25	-1.96875	-1.53659
slr0610	hypothetical protein	-3.2	-4	-2	-4
sll0809	hypothetical protein			-2	-4
sll1201	hypothetical protein	-3.05556	-1.89655	-2	-2.53333
sll0624	unknown protein	-3.5	-2.8	-2	-3
ssl3712	hypothetical protein			-2	-6.5
slr0613	hypothetical protein			-2	-3
sll0398	deoxyguanosinetriphosphate triphosphohydrolase	-5	-4	-2	-1.61905
sll0398	deoxyguanosinetriphosphate triphosphohydrolase	-5	-4	-2	-1.61905
slr1762	hypothetical protein			-2	-2.85714
ssr0256	putative transposase [ISY523n: 2210271 - 2211142]	-1.5	-1.5	-2	-4
sll0888	hypothetical protein	-2.44444	-2.75	-2	-3
sll1366	putative SNF2 helicase			-2	-5
slr0204	hypothetical protein YCF83			-2	-4
sll0856	RNA polymerase ECF-type (group 3) sigma-E factor			-2	-2.73684
slr0944	multidrug-efflux transporter			-2	-2
slr0388	hypothetical protein			-2	-2
slr1392	ferrous iron transport protein B			-2	-1.8
slr1464	hypothetical protein	-7.8	-9.75	-2	-1.6
sll0146	Integral membrane protein of the ABC-type, Nat permease for neutral amino acids	-4.57143	-2.90909	-2	-3.33333
ssr1114	hypothetical protein	-2	-2	-2	-2.8
slr0265	putative transposase [ISY523c: 1513158 - 1514023]	-7.5	-2.5	-2	-5
sll0327	unknown protein			-2	-3
slr0502	cobalamin synthesis protein cobW homolog			-2.04762	-1.53571
sll0406	unknown protein	-4.66667	-2.33333	-2.0625	-2.75
sll1092	hypothetical protein	-1.65625	-1.55882	-2.0625	-1.57143
slr1773	unknown protein			-2.07692	-1.58824
slr0980	hypothetical protein	-2.71429	-2.03571	-2.07692	-2.45455
slr0199	hypothetical protein			-2.08333	-5
slr2104	two-component hybrid sensor and regulator			-2.09091	-2.65385
sll0898	hypothetical protein	-3.38462	-1.59036	-2.09091	-2.5
sll0321	unknown protein			-2.1	-2.33333
slr1925	cobalamin biosynthesis protein CobD			-2.14286	-3.33333
slr1407	unknown protein	-1.71111	-1.57143	-2.15	-2.26316
slr0384	sulfoquinovosyldiacylglycerol biosynthesis protein SqdX	-4.375	-2.5	-2.15385	-2.33333
slr2125	hypothetical protein	-3.42105	-3.30508	-2.16216	-2.10526
slr0360	hypothetical protein	-2	-12	-2.16667	-1.625
ssr2972	unknown protein			-2.16667	-4.33333
slr1930	type 4 pilin-like protein	-2.6	-3.05882	-2.17391	-1.66667
sll1080	ABC transport system substrate-binding protein	-2.58333	-1.9375	-2.18182	-1.6
slr1403	unknown protein	-2.54878	-1.99048	-2.2	-3.5
slr1716	putative transposase [ISY100m: 1463383 - 1464328]			-2.2	-2.44444
slr1186	hypothetical protein			-2.2	-1.83333
sll1612	folylpolyglutamate synthase			-2.2	-2.75
slr0587	unknown protein	-2.09434	-1.85	-2.20513	-1.72
sll1868	DNA primase			-2.21429	-2.38462
sll1611	unknown protein	-3	-3.54545	-2.22222	-1.66667
sll0448	unknown protein	-2.5	-15	-2.25	-4.5
ssl0750	unknown protein			-2.25	-2.25
slr0169	hypothetical protein			-2.25	-1.71429
slr1747	cell death suppressor protein Lls1 homolog	-5.375	-3.58333	-2.3	-2.875
sll0497	hypothetical protein			-2.30769	-2.5
slr1338	hypothetical protein	-1.80488	-3.89474	-2.30769	-1.76471
slr1072	GDP-D-mannose dehydratase	-1.9875	-3.11765	-2.30952	-1.73214
sll0778	ABC transporter, ATP-binding protein	-2.23077	-2.52174	-2.3125	-3.08333
sll1373	unknown protein	-3.5	-1.55556	-2.33333	-3.5
sll1225	unknown protein			-2.33333	-3.5
sll1440	pyridoxamine 5'-phosphate oxidase	-1.53846	-1.53846	-2.33333	-1.55556
slr0383	hypothetical protein			-2.33333	-3.5
sll1063	hypothetical protein			-2.33333	-1.5
sll0877	hypothetical protein	-3.36842	-1.72973	-2.33333	-1.55556
slr0902	molybdenum cofactor biosynthesis protein C, fused to molybdopterin-guanine dinucleotide biosynthesis protein MobA	-3.77778	-3.09091	-2.35294	-2.5
slr1536	ATP-dependent DNA helicase RecQ	-3.91667	-2.61111	-2.35714	-2.53846
sll1691	hypothetical protein	-2.78788	-2.96774	-2.36842	-1.95652
slr1522	putative transposase [ISY352d: 1614422 - 1615835]	-1.89706	-2.63265	-2.37037	-1.82857
sll0679	periplasmic phosphate-binding protein of ABC transporter			-2.375	-3.8
sll0219	flavoprotein			-2.375	-3.5625
slr1457	chromate transport protein			-2.375	-9.5
slr1457	chromate transport protein			-2.375	-9.5
slr0302	unknown protein			-2.375	-1.58333
ssl1498	hypothetical protein	-3	-2.18182	-2.4	-2
slr2101	hypothetical protein			-2.4	-3.6
slr0493	similar to mannose-1-phosphate guanylyltransferase			-2.41667	-4.83333
sll0688	unknown protein	-17	-2.83333	-2.42857	-2.125
sll0742	hypothetical protein	-3.7	-2.3125	-2.42857	-1.88889
sll1582	unknown protein			-2.44	-2.54167
slr1163	unknown protein			-2.46154	-1.68421
sll1984	putative transposase [ISY100n: 1553903 - 1554848]			-2.5	-2
sll1340	hypothetical protein			-2.5	-1.66667
ssr0693	unknown protein	-4.29167	-2.78378	-2.5	-2.5
slr0941	hypothetical protein			-2.5	-5
sll0539	unknown protein	-2	-2.66667	-2.5	-1.66667
sll1924	cAMP receptor protein sycrp1 homolog	-3.75	-1.875	-2.5	-1.5
slr0948	hypothetical protein			-2.5	-2.5
slr0513	iron transport system substrate-binding protein, periplasmic protein	-1.5	-1.5	-2.5	-6.25
slr0601	unknown protein			-2.5	-2.5
slr1880	hypothetical protein			-2.54167	-2.44
slr1110	hypothetical protein	-2.8	-2.33333	-2.54545	-9.33333
sll0914	unknown protein	-2.9	-2.63636	-2.57143	-6
sll1912	hypothetical protein			-2.6	-13
sll1885	unknown protein	-2.23881	-2.77778	-2.60417	-2.27273
slr0109	unknown protein			-2.625	-4.2
sll1170	unknown protein			-2.625	-3.5
sll1730	unknown protein			-2.65	-2.40909
sll0709	putative endonuclease	-2.58333	-1.9375	-2.66667	-2
slr1035	hypothetical protein			-2.66667	-2.28571
slr1595	Na+/H+ antiporter			-2.66667	-1.77778
sll0322	putative hydrogenase expression/formation protein HypF	-3.45455	-2	-2.66667	-3
sll1389	hypothetical protein			-2.66667	-3.2
slr0090	probable 4-hydroxyphenylpyruvate dioxygenase			-2.7	-1.8
slr2096	putative transposase [ISY120c: 1561629 - 1562430]			-2.71429	-2.71429
slr2107	probable polysaccharide ABC transporter permease protein	-3.71429	-5.2	-2.72727	-7.5
slr1577	hypothetical protein	-5.25	-1.61538	-2.72727	-1.66667
sll1960	hypothetical protein	-4.625	-9.25	-2.75	-1.57143
sll0354	hypothetical protein	-1.66667	-3	-2.75	-2.75
slr0328	low molecular weight phosphotyrosine protein phosphatase	-8	-2.66667	-2.75	-1.83333
sll0986	putative transposase [ISY120f(partial copy): 664387 - 664775]	-4.5	-6	-2.75	-5.5
slr2113	putative transposase [ISY100o: 1626093 - 1627038]	-3.4	-4.25	-2.75	-5.5
slr1065	probable glycosyltransferase	-2.60714	-1.97297	-2.78947	-5.3
sll1969	hypothetical protein	-6	-2.33333	-2.8	-2.33333
sll1890	cobalt-chelatase subunit CobN-like protein			-2.8	-2
sll2002	hypothetical protein	-7	-2.33333	-2.8	-4.66667
slr0602	unknown protein	-1.57143	-1.69231	-2.83333	-2.42857
sll1871	two-component system sensory histidine kinase			-2.83333	-2.125
sll2011	hypothetical protein			-2.83333	-8.5
ssr2595	high light-inducible polypeptide HliB, CAB/ELIP/HLIP superfamily	-1.875	-3.75	-2.83333	-17
slr0070	methionyl-tRNA formyltransferase			-2.88889	-2.88889
ssl3382	hypothetical protein	-6.8	-2.26667	-2.9	-2.41667
slr0210	two-component sensor histidine kinase	-1.90909	-1.5	-3	-3.6
slr2036	putative transposase [ISY203a: 573408 - 574580]			-3	-3
ssl1792	hypothetical protein			-3	-1.8
slr2077	probable ABC transporter, periplasmic binding protein	-3.2	-2	-3	-4
ssr1527	probable molybdopterin [MPT] converting factor, subunit 1	-1.63636	-1.8	-3	-2.45455
sll1082	ABC transport system ATP-binding protein	-5.5	-1.83333	-3	-6
sll1082	ABC transport system ATP-binding protein	-5.5	-1.83333	-3	-6
sll0101	unknown protein	-8	-2.66667	-3	-3
slr1652	hypothetical protein			-3	-2.25
sll1428	probable sodium-dependent transporter			-3	-1.5
ssr1499	hypothetical protein			-3	-9
sll0676	hypothetical protein			-3	-3
sll0546	probable translation initiation factor			-3	-5.25
slr0021	protease			-3	-3.6
slr0347	probable permease protein of ABC transporter	-2.08333	-2.27273	-3	-2.5
sll1163	unknown protein	-8	-2	-3	-1.5
slr1243	unknown protein	-2.25	-4.5	-3.14286	-2.75
sll0253	hypothetical protein			-3.15789	-2.35294
sll1500	hypothetical protein			-3.2	-1.77778
slr2044	zinc transport system ATP-binding protein			-3.25	-13
sll0371	unknown protein	-2.55556	-2.3	-3.25	-6.5
sll1411	hypothetical protein			-3.25	-3.25
sll0495	asparaginyl-tRNA synthetase	-1.92857	-1.92857	-3.25	-13
slr1812	hypothetical protein			-3.25	-4.33333
sll1138	hypothetical protein			-3.33333	-5
sll1598	Mn transporter MntC			-3.33333	-3.33333
slr1670	unknown protein			-3.33333	-1.81818
slr2115	unknown protein	-1.83333	-1.83333	-3.375	-2.45455
slr1033	unknown protein	-10.5	-3.5	-3.4	-2.42857
sll1615	thiophen and furan oxidation protein	-11.5	-2.70588	-3.45455	-3.45455
sll1401	unknown protein	-3	-7	-3.5	-1.75
sll0587	pyruvate kinase	-1.51852	-1.64	-3.5	-4.375
sll0355	hypothetical protein			-3.5	-7
slr1245	transcriptional regulator			-3.5	-3
sll0654	alkaline phosphatase	-5.14286	-2.32258	-3.56522	-4.31579
slr1357	putative transposase [ISY100c: 1098251 - 1099197]	-9.33333	-3.11111	-3.6	-2.25
sll1634	hypothetical protein			-3.66667	-1.57143
slr2078	hypothetical protein			-3.66667	-5.5
slr1492	iron(III) dicitrate transport system substrate-binding protein	-3.75	-2.14286	-3.66667	-2.2
sll0178	hypothetical protein	-4.5	-4.5	-3.68421	-4.66667
sll1515	glutamine synthetase inactivating factor IF17	-4.27039	-1.74868	-3.68932	-4.4186
slr0316	hypothetical protein			-3.75	-5
slr1788	unknown protein			-3.75	-3.75
sll0644	probable esterase			-3.875	-7.75
sll1568	fibrillin	-11	-8.46154	-3.88889	-3.88889
sll0776	serine/threonine kinase	-3.66667	-1.83333	-4	-2.4
slr0644	nitrogen regulation protein NifR3 homolog			-4	-2
ssl2009	hypothetical protein			-4	-1.71429
sll0479	unknown protein			-4	-4
sll0060	hypothetical protein	-8.33333	-5	-4	-2
sll1683	lysine decarboxylase	-3.41667	-4.1	-4	-3.5
sll1716	putative transposase [ISY523a: 967549 - 968419]	-2	-2.4	-4	-4
slr0890	unknown protein	-2.47368	-3.91667	-4	-2
slr1538	cobalamin biosynthesis protein D	-4.5	-3	-4.2	-3.5
slr1247	phosphate-binding periplasmic protein precursor (PBP)	-8	-2.66667	-4.25	-8.5
slr1840	hypothetical protein	-1.8	-1.95652	-4.28571	-6
slr0326	hypothetical protein	-6.25	-3.57143	-4.5	-2.25
slr2112	putative transposase [ISY100o: 1626093 - 1627038]			-4.5	-2.25
slr0796	nickel permease involved in nickel and cobalt tolerance			-4.5	-2.25
sll1504	hypothetical protein			-4.5	-4.5
slr0870	hypothetical protein			-4.5	-2.25
sll1051	phycocyanin alpha-subunit phycocyanobilin lyase			-4.5	-2.25
sll1051	phycocyanin alpha-subunit phycocyanobilin lyase			-4.5	-2.25
slr1760	two-component response regulator	-3.4	-2.83333	-4.5	-4.5
slr0065	hypothetical protein	-1.6	-4	-4.5	-3
slr0314	non-heme chloroperoxidase	-5.33333	-4	-4.6	-2.3
sll0264	probable dioxygenase Rieske iron-sulfur component	-7.16667	-2.6875	-4.6	-2.09091
slr0114	putative PP2C-type protein phosphatase	-3.83333	-2.09091	-4.66667	-2.15385
sll0721	unknown protein	-1.94286	-5.66667	-4.69231	-5.54545
slr0252	probable precorrin-6x reductase	-4.6	-2.3	-4.75	-6.33333
slr2114	perosamine synthetase			-4.75	-4.75
sll0700	putative transposase [ISY100i: 123475 - 124420]	-2.4	-12	-4.75	-4.75
slr0392	unknown protein	-2.25	-4.5	-5	-2.5
slr0195	hypothetical protein			-5	-2.5
sll0664	unknown protein	-1.6	-2.13333	-5	-3.75
slr0285	hypothetical protein			-5	-2
slr0222	two-component hybrid sensor and regulator	-2.5	-3.0303	-5.28571	-2
slr0060	unknown protein			-5.4	-1.58824
slr2111	unknown protein	-1.71429	-2.4	-5.5	-1.57143
slr0616	unknown protein			-5.5	-2.2
slr1074	unknown protein	-2.17391	-2.94118	-6	-3.42857
slr2038	hypothetical protein	-1.8125	-1.93333	-6.25	-2.77778
slr2045	zinc transport system permease protein	-4.33333	-2.16667	-6.5	-1.625
sll0428	unknown protein	-4.28571	-3.33333	-6.5	-2.6
sll0677	putative transposase [ISY523h: 3093889 - 3094759]			-6.75	-6.75
slr0091	aldehyde dehydrogenase	-8	-2.28571	-7	-3
slr0790	similar to ultraviolet light resistance protein B			-7	-14
slr0395	nitrate assimilation transcriptional activator, LysR family protein	-4.5	-2.25	-7	-7
sll0095	hypothetical protein	-3	-2.57143	-7	-1.75
sll0690	probable transcription regulator	-2.5	-2.5	-7	-3.5
slr0788	similar to pre-B cell enhancing factor			-7	-7
slr1651	ABC transporter ATP-binding protein			-7.33333	-3.66667
slr1651	ABC transporter ATP-binding protein			-7.33333	-3.66667
slr0179	hypothetical protein	-3.16667	-2.375	-7.5	-7.5
sll1552	unknown protein			-7.5	-7.5
sll1392	transcriptional regulator	-9	-3.85714	-7.5	-2.5
slr0949	Integral membrane protein of the ABC-type Nat permease for neutral amino acids NatD	-1.63636	-4.5	-7.5	-1.875
sll1543	hypothetical protein	-6	-12	-7.5	-1.5
slr0427	putative competence-damage protein	-2.23077	-1.8125	-7.5	-2.14286
slr1513	periplasmic protein, function unknown	-1.5	-3	-7.5	-3
sll0787	hypothetical protein	-8	-4	-8	-5.33333
sll1547	hypothetical protein			-8	-1.6
slr0350	putative transposase [ISY523e: 2441031 - 2441901]	-2.5	-5	-8.5	-2.83333
sll1854	exodeoxyribonuclease III	-4.5	-2.25	-8.5	-8.5
sll0864	hypothetical protein	-6	-2.4	-8.5	-5.66667
slr0196	unknown protein			-8.5	-2.83333
slr1317	ABC-type iron(III) dicitrate transport system permease protein			-8.5	-3.4
slr1182	hypothetical protein			-8.5	-4.25
slr0862	probable sugar kinase			-8.66667	-2.16667
slr0022	hypothetical protein			-9	-4.5
slr1452	sulfate transport system substrate-binding protein			-9.33333	-14
slr0901	molybdopterin biosynthesis protein A	-2.18182	-2	-9.5	-3.16667
sll1870	ATP-binding protein of ABC transporter	-5.33333	-2.66667	-10	-2.5
sll0501	probable glycosyltransferase			-10	-1.66667
slr0016	hypothetical protein			-11	-1.83333
sll1202	iron(III) dicitrate-binding protein of ABC transporter, FecB homolog			-16	-4
sll1710	putative transposase [ISY523b: 1275354 - 1276224]	-7	-2.8	-18	-6
slr0702	unknown protein	-3	-1.8	-20	-10
slr1737	hypothetical protein			-21	-21
slr0041	bicarbonate transport system permease protein	-1.5	-1.5
sll1203	hypothetical protein	-1.5	-3
slr1134	mutator MutT homolog	-1.5	-1.875
sll0786	unknown protein	-1.5	-3
slr2141	hypothetical protein	-1.5	-2.53846
sll0858	hypothetical protein	-1.5	-1.61538
sll1254	hypothetical protein	-1.50955	-1.85156
sll0638	periplasmic protein, function unknown	-1.51064	-1.69048
slr1034	hypothetical protein YCF41	-1.51724	-2.2
sll0541	acyl-lipid desaturase (delta 9)	-1.5267	-1.64616
slr0074	ABC transporter subunit	-1.52985	-1.62698
sll0703	unknown protein	-1.54286	-1.6875
slr1848	histidinol dehydrogenase	-1.54839	-1.5
slr1848	histidinol dehydrogenase	-1.54839	-1.5
slr0115	response regulator for energy transfer from phycobilisomes to photosystems	-1.5625	-1.78571
sll0668	putative transposase [ISY352e: 2921301 - 2921595, join 3108631 - 3109754]	-1.56604	-1.4955
slr0399	chaperon-like protein for quinone binding in photosystem II	-1.57143	-1.71875
sll0777	putative carboxypeptidase	-1.57143	-2.75
slr0816	hypothetical protein	-1.58333	-4.75
slr1847	hypothetical protein	-1.5875	-2.08197
slr1251	peptidyl-prolyl cis-trans isomerase	-1.59459	-1.84375
slr0168	unknown protein	-1.6	-1.5
slr0704	putative transposase [ISY100g: 3097363 - 3098309]	-1.6	-5.33333
sll0356	N-(5'-phosphoribosyl)anthranilate isomerase	-1.6	-2.66667
sll0803	hypothetical protein	-1.6	-1.5
slr1419	hypothetical protein	-1.60417	-1.5098
slr0580	aluminum resistance protein homolog	-1.60754	-1.54217
slr1693	two-component response regulator PatA subfamily	-1.60976	-1.50857
slr1693	two-component response regulator PatA subfamily	-1.60976	-1.50857
slr1450	unknown protein	-1.61538	-1.5
sll1233	hypothetical protein	-1.61905	-1.54545
slr0723	hypothetical protein	-1.625	-2.26087
slr1461	hypothetical protein	-1.62903	-1.90566
ssl1378	hypothetical protein	-1.62963	-1.83333
sll1699	oligopeptide-binding protein of oligopeptide ABC transporter	-1.62963	-1.80822
sll0737	hypothetical protein	-1.63636	-2
sll1785	periplasmic protein, function unknown	-1.6378	-1.94393
slr0156	ClpB protein	-1.63934	-1.63934
sll1423	global nitrogen regulator	-1.64338	-1.56294
sll0563	unknown protein	-1.64583	-1.75556
sll1305	probable hydrolase	-1.64706	-2.02222
sll1166	hypothetical protein	-1.65116	-1.73171
sll1783	hypothetical protein	-1.65327	-2.03086
sll1672	two-component hybrid sensor and regulator	-1.66102	-2.54545
sll1835	periplasmic protein, function unknown	-1.66234	-1.70667
sll1738	hypothetical protein	-1.66667	-1.5
sll1528	unknown protein	-1.66667	-1.74757
slr1162	unknown protein	-1.67568	-2.58333
ssr2067	hypothetical protein	-1.67742	-1.625
sll0629	alternative photosystem I reaction center subunit X	-1.67857	-1.80769
sll0681	phosphate transport system permease protein PstC homolog	-1.68	-1.55556
sll1530	unknown protein	-1.68304	-2.03784
slr1844	excinuclease ABC subunit A	-1.68421	-2.23256
sll1736	hypothetical protein	-1.6875	-2.34783
slr1537	unknown protein	-1.69697	-1.69697
slr0992	probable tRNA/rRNA methyltransferase	-1.7	-2.125
slr0984	CDP-glucose 4,6-dehydratase	-1.7	-1.97674
slr2087	c-type cytochrome biogenesis protein Ccs1	-1.70093	-1.91579
ssr2831	photosystem I subunit IV	-1.71429	-2.58824
slr1668	periplasmic protein, function unknown (target gene of sycrp1)	-1.71831	-1.67123
ssl1263	hypothetical protein	-1.7197	-1.51333
sll1378	periplasmic protein, function unknown	-1.72093	-1.64444
sll0925	hypothetical protein	-1.72222	-1.9375
slr0938	probable UDP-N-acetylmuramyl tripeptide synthetase	-1.72289	-1.58889
sll0283	hypothetical protein	-1.72441	-1.71094
slr0797	cobalt-transporting P-type ATPase (cobalt efflux pump) involved in cobalt tolerance	-1.72727	-19
slr1945	2,3-bisphosphoglycerate-independent phosphoglycerate mutase	-1.72961	-1.60558
slr0143	WD-repeat protein, Hat protein, involved in the control of a high-affinity transport system for inorganic carbon	-1.7381	-1.825
slr1830	poly(3-hydroxyalkanoate) synthase	-1.73913	-1.76471
slr1197	SMF protein	-1.73913	-2
slr1771	unknown protein	-1.73913	-2.05128
ssl2920	hypothetical protein	-1.75	-3.5
sll0687	RNA polymerase ECF-type (group 3) sigma factor	-1.75	-2.33333
slr0605	hypothetical protein	-1.75	-1.86667
sll0608	hypothetical protein YCF49	-1.75	-3.5
slr2023	malonyl coenzyme A-acyl carrier protein transacylase	-1.75	-2
sll0509	similar to 5',5'''-P-1,P-4-tetraphosphate phosphorylase II	-1.75	-2.8
slr0586	hypothetical protein	-1.75	-3.5
slr1843	glucose 6-phosphate dehydrogenase	-1.75676	-1.56
slr1145	Monocomponent sodium-dependent glutamate permease GltS	-1.75862	-2.55
slr1161	hypothetical protein	-1.76444	-1.8211
slr1117	hypothetical protein	-1.76471	-1.5
sll0404	glycolate oxidase subunit GlcD	-1.76744	-1.63441
slr2026	dihydropteroate synthase	-1.76923	-2.875
sll1300	putative methyltransferase	-1.76923	-1.91667
sll0412	hypothetical protein	-1.77273	-1.56
slr1409	periplasmic WD-repeat protein	-1.77778	-10.6667
sll1040	unknown protein	-1.77778	-1.54839
slr2018	unknown protein	-1.77941	-1.72857
slr1887	porphobilinogen deaminase (hydroxymethylbilane synthase, preuroporphyrinogen synthase)	-1.78161	-1.51961
slr1449	hypothetical protein	-1.78182	-1.78182
slr0013	hypothetical protein	-1.78723	-1.82609
sll0397	hypothetical protein	-1.78947	-3.09091
slr1549	polypeptide deformylase	-1.7931	-1.7931
slr0557	valyl-tRNA synthetase	-1.79381	-1.58182
slr1171	glutathione peroxidase-like NADPH peroxidase,glutathione peroxidase	-1.8	-4.2
sll0984	hypothetical protein	-1.8	-1.92857
slr1396	unknown protein	-1.8	-2.08537
sll0863	hypothetical protein	-1.8	-1.8
ssl0564	transcriptional regulator	-1.80328	-1.74603
ssl0259	hypothetical protein	-1.80645	-2.54545
slr1924	D-alanyl-D-alanine carboxypeptidase, periplasmic protein	-1.81429	-2.01587
sll0201	putative transposase [ISY100s: 2524547 - 2525492]	-1.81818	-2.85714
slr1819	hypothetical protein	-1.81818	-1.66667
ssl0352	hypothetical protein	-1.81818	-2.85714
sll1747	chorismate synthase	-1.83333	-1.83333
sll0549	hypothetical protein	-1.83333	-2.53846
slr0325	hypothetical protein	-1.84	-2.55556
slr0260	cob(I)alamin adenosyltransferase	-1.84	-2
slr1301	hypothetical protein	-1.84444	-1.72917
slr0193	RNA-binding protein	-1.84492	-1.59722
slr1619	hypothetical protein	-1.84615	-2.18182
slr0315	probable oxidoreductase	-1.84615	-1.5
slr1179	hypothetical protein	-1.84615	-1.6
slr1598	lipoic acid synthetase	-1.85	-3.7
sll0744	hypothetical protein	-1.85	-4.82609
slr0361	probable ribosomal large subunit pseudouridine synthase B	-1.85185	-1.72414
slr0238	hypothetical protein	-1.85185	-2.17391
sll1851	unknown protein	-1.85714	-2.16667
sll1999	putative transposase [ISY203h: 1623060 - 1623693, join 1624643 - 1625182]	-1.85714	-2.6
sll0058	DnaK protein 1, heat shock protein 70, molecular chaperone	-1.85714	-1.5
slr2124	3-oxoacyl-[acyl-carrier protein] reductase	-1.86517	-1.78495
slr0319	beta-lactamase	-1.86538	-2.20455
slr1704	hypothetical protein	-1.87097	-1.70588
sll1213	GDP-fucose synthetase	-1.875	-1.80556
slr1559	shikimate 5-dehydrogenase	-1.875	-3.75
sll1526	hypothetical protein	-1.88889	-2.31818
sll0735	hypothetical protein	-1.88889	-1.88889
slr2047	PhoH like protein	-1.88889	-1.7
sll0496	hypothetical protein	-1.88889	-1.88889
ssl2501	unknown protein	-1.89053	-1.63846
sll0982	unknown protein	-1.9	-1.9
ssl2595	hypothetical protein	-1.90385	-1.57143
sll1155	hypothetical protein	-1.91111	-1.63291
slr0261	NADH dehydrogenase subunit 7	-1.9172	-1.82424
slr0261	NADH dehydrogenase subunit 7	-1.9172	-1.82424
slr1902	putative transposase [ISY120a: 851653 - 852454]	-1.9186	-2.53846
slr0356	hypothetical protein	-1.92308	-2.08333
sll1994	porphobilinogen synthase (5-aminolevulinate dehydratase)	-1.92683	-1.61224
slr1740	oligopeptide binding protein of ABC transporter	-1.92857	-1.5283
slr1406	periplasmic protein, function unknown	-1.92857	-2.59615
sll1142	hypothetical protein	-1.93478	-2.17073
slr1972	hypothetical protein YCF81	-1.93571	-1.96377
sll1470	3-isopropylmalate dehydratase large subunit	-1.936	-1.5125
slr0770	hypothetical protein	-1.9375	-2
slr0445	hypothetical protein	-1.9375	-1.87879
sll1926	hypothetical protein	-1.93976	-2.16107
slr1444	hypothetical protein	-1.94231	-2.02
slr0692	hypothetical protein YCF45	-1.94231	-2.69333
sll0078	threonyl-tRNA synthetase	-1.94915	-2.01754
slr0498	unknown protein	-1.95	-1.85714
sll0807	pentose-5-phosphate-3-epimerase	-1.9505	-1.71304
slr1325	GTP pyrophosphokinase	-1.95273	-1.79
ssl0312	hypothetical protein	-1.95833	-2.47368
slr0015	lipid A disaccharide synthase	-1.96154	-1.64516
sll0374	urea transport system ATP-binding protein	-1.96154	-1.54545
slr1189	unknown protein	-1.96296	-2.78947
slr1232	unknown protein	-1.96875	-1.90909
slr1552	unknown protein	-1.97403	-1.65217
sll0887	putative modulator of DNA gyrase; PmbA homolog	-1.97436	-1.75
slr1798	unknown protein	-1.98062	-1.72635
ssr1528	hypothetical protein	-2	-2.26667
slr0305	hypothetical protein	-2	-4
slr2037	unknown protein	-2	-3
ssr2549	unknown protein	-2	-2.15385
slr0950	hemolysin-like protein	-2	-3
ssr2786		-2	-4
slr0946	arsenate reductase	-2	-4
slr1859	anti-sigma f factor antagonist	-2	-5.2
sll0708	dimethyladenosine transferase	-2	-4.66667
sll0708	dimethyladenosine transferase	-2	-4.66667
sll1629	bacterial cryptochrome	-2	-3.55556
slr1980	unknown protein	-2	-3
slr0505	hypothetical protein	-2	-3
sll1796	cytochrome c553	-2	-2.5
slr0044	bicarbonate transport system ATP-binding protein	-2	-2.33333
slr2083	cytochrome c oxidase subunit III	-2	-2.26667
slr2130	3-dehydroquinate synthase	-2	-2
slr1322	putative modulator of DNA gyrase; TldD	-2	-1.51111
smr0008	photosystem II PsbJ protein	-2	-2.47059
slr0530	glucosylglycerol transport system permease protein	-2	-1.83333
sll0630	unknown protein	-2	-1.875
sll1255	putative transposase [ISY203c: 1728942 - 1730115]	-2	-7
sll1017	ammonium/methylammonium permease	-2	-2.8
slr0624	UDP-N-acetylglucosamine 2-epimerase	-2.02439	-1.59615
sll1091	geranylgeranyl hydrogenase	-2.03256	-1.62756
slr0006	unknown protein	-2.03665	-1.62762
sll1261	elongation factor TS	-2.04292	-1.76296
slr1842	cysteine synthase	-2.05263	-2.4375
slr1342	hypothetical protein	-2.05556	-1.68182
sll1558	mannose-1-phosphate guanyltransferase	-2.05882	-2.54545
sll1538	similar to beta-hexosaminidase a precursor	-2.0625	-2.53846
slr1689	formamidopyrimidine-DNA glycosylase	-2.06452	-1.96923
slr0789	hypothetical protein	-2.06667	-2.06667
sll1586	unknown protein	-2.07059	-2.70769
sll0471	hypothetical protein	-2.07143	-1.70588
sll1641	glutamate decarboxylase	-2.07317	-1.78947
sll0861	hypothetical protein	-2.075	-2.12821
slr0479	hypothetical protein	-2.07692	-2.45455
slr0459	hypothetical protein	-2.08333	-2.27273
ssl2823	hypothetical protein	-2.08333	-3.33333
sll0528	hypothetical protein	-2.08772	-1.80303
ssr2723	hypothetical protein	-2.08929	-1.51948
slr0603	DNA polymerase III alpha subunit [Contains: Ssp dnaE intein]	-2.09091	-1.7037
sll1107	type IV pilus biogenesis protein PilI homolog	-2.09091	-2
slr1992	glutathione peroxidase-like NADPH peroxidase	-2.09524	-3.14286
slr1020	sulfolipid biosynthesis protein SqdB	-2.09886	-1.93684
slr0186	2-isopropylmalate synthase	-2.10526	-1.67832
sll0217	flavoprotein	-2.10526	-1.73913
slr1721	hypothetical protein	-2.11111	-2.11111
slr1510	fatty acid/phospholipid synthesis protein PlsX	-2.12	-1.65625
slr0953	sucrose-phosphate phosphatase	-2.125	-1.7
sll1721	pyruvate dehydrogenase E1 component, beta subunit	-2.12676	-1.67778
slr1934	pyruvate dehydrogenase E1 component, alpha subunit	-2.12766	-1.5873
slr1334	phosphoglucomutase/phosphomannomutase	-2.13043	-2.13043
slr1576	unknown protein	-2.13793	-1.58974
slr0609	hypothetical protein	-2.13953	-2.09091
sll1400	hypothetical protein	-2.14286	-5
ssl2148	hypothetical protein	-2.14286	-1.66667
slr0031	hypothetical protein	-2.14493	-1.82716
slr1931	type 4 pilin-like protein	-2.16129	-1.91429
slr0666	unknown protein	-2.16667	-3.9
sll1037	unknown protein	-2.16667	-2.4375
sll1525	phosphoribulokinase	-2.17227	-2.18143
ssl1533	unknown protein	-2.17647	-2.55172
ssl1918	hypothetical protein	-2.17647	-1.94737
slr0049	hypothetical protein	-2.17822	-1.69231
sll0985	unknown protein	-2.18519	-1.73529
slr1776	high affinity sulfate transporter	-2.18519	-2.26923
slr0913	unknown protein	-2.1875	-1.66667
slr1722	inosine-5'-monophosphate dehydrogenase	-2.19048	-1.58621
sll1435	glutamyl-tRNA(Gln) amidotransferase subunit B	-2.1913	-1.92366
sll1120	chromosome segregation protein SMC1	-2.19512	-1.55172
sll1755	unknown protein	-2.19608	-1.80645
sll1054	hypothetical protein	-2.2	-3.14286
sll1596	circadian clock protein KaiB homolog	-2.2	-2.75
sll1062	unknown protein	-2.2	-2.75
slr0943	fructose-bisphosphate aldolase, class I	-2.2	-1.83333
sll1084	hypothetical protein	-2.21053	-1.63636
sll0205	hypothetical protein	-2.21212	-4.5625
slr1139	thioredoxin	-2.21739	-1.78947
sll1739	unknown protein	-2.22	-1.56338
slr1829	putative poly(3-hydroxyalkanoate) synthase component	-2.22222	-1.66667
slr1803	adenine-specific DNA methylase	-2.22222	-2.10526
slr0682	histidinol dehydrogenase	-2.22222	-2.22222
slr2004	periplasmic protein, function unknown	-2.22857	-2.29412
sll1732	NADH dehydrogenase subunit 5 (involved in low CO2-inducible, high affinity CO2 uptake)	-2.22886	-1.55017
sll1732	NADH dehydrogenase subunit 5 (involved in low CO2-inducible, high affinity CO2 uptake)	-2.22886	-1.55017
slr1343	hypothetical protein	-2.23077	-1.70588
slr0664	hypothetical protein	-2.23529	-2.53333
sll0897	DnaJ protein, heat shock protein 40, molecular chaperone	-2.24	-1.75
ssl2733	hypothetical protein	-2.25	-2.25
sll0755	thioredoxin peroxidase	-2.25	-2.15217
sll1562	unknown protein	-2.25	-1.5
sll0294	hypothetical protein	-2.25	-2.7
sll0158	1,4-alpha-glucan branching enzyme	-2.25	-1.61751
slr1530	hypothetical protein	-2.25	-4.5
ssl1255	hypothetical protein	-2.25	-1.58824
slr1998	hypothetical protein	-2.25	-2.25
slr1023	unknown protein	-2.25	-2.11765
slr0681	probable sodium/calcium exchanger protein	-2.25128	-1.60219
sll1212	GDP-mannose 4,6-dehydratase	-2.25275	-1.99029
slr0579	unknown protein	-2.26316	-2.86667
sll0484	ATP-binding protein of ABC transporter	-2.27273	-1.66667
slr1531	signal recognition particle protein	-2.27273	-2.94118
slr1544	unknown protein	-2.27273	-3.125
sll2015	hypothetical protein	-2.27273	-2.27273
slr1583	hypothetical protein	-2.27556	-1.94677
slr0420	hypothetical protein	-2.27869	-1.75949
sll0765	hypothetical protein	-2.29167	-3.23529
slr0914	unknown protein	-2.3	-2.96774
sll1076	cation-transporting ATPase PacL	-2.30769	-1.875
sll1214	hypothetical protein YCF59	-2.31185	-1.9703
slr1864	hypothetical protein	-2.3125	-2.84615
sll0396	two-component response regulator OmpR subfamily	-2.32	-2.52174
slr0171	photosystem I assembly related protein Ycf37	-2.32394	-1.98795
sll1398	photosystem II reaction center 13 kDa protein	-2.33	-1.55333
sll1365	unknown protein	-2.33333	-2.2037
sll1647	probable phosphinothricin N-acetyltransferase	-2.33333	-2
sll1247	hypothetical protein	-2.3379	-2.26549
ssr2062	hypothetical protein	-2.34035	-2.82627
slr0707	DNA polymerase I	-2.34375	-2.20588
ssr3532	unknown protein	-2.34615	-2.10345
slr2042	hypothetical protein	-2.35	-2.2381
sll0625	unknown protein	-2.35	-1.95833
sll1762	periplasmic protein, putative polar amino acid transport system substrate-binding protein	-2.35294	-1.63265
sll0289	septum site-determining protein MinD	-2.35714	-3
sll0274	hypothetical protein	-2.36364	-4.33333
slr0765	hypothetical protein	-2.36765	-2.0641
sll0518	unknown protein	-2.37097	-1.51546
sll1011	hypothetical protein	-2.37209	-1.88889
slr0780	hypothetical protein	-2.375	-2.02128
sll1260	30S ribosomal protein S2	-2.37778	-1.57353
ssl0483	hypothetical protein	-2.38589	-2.05357
sll1564	putative lyase	-2.38636	-2.44186
slr0651	hypothetical protein	-2.38889	-2.15
slr1166	UDP-glucose:tetrahydrobiopterin glucosyltransferase	-2.39394	-1.68085
slr0884	glyceraldehyde 3-phosphate dehydrogenase 1 (NAD+)	-2.39437	-1.53153
sll0297	hypothetical protein	-2.39683	-2.01333
slr1770	hypothetical protein	-2.4	-1.6
slr1218	hypothetical protein YCF39	-2.4	-1.5
sll1983	putative transposase [ISY100n: 1553903 - 1554848]	-2.4	-12
sll1387	serine/threonine protein phosphatase PppA	-2.4	-1.57377
slr0064	hypothetical protein	-2.40741	-1.54762
sll0996	hypothetical protein	-2.41667	-1.56757
slr1813	hypothetical protein	-2.43396	-2.86667
slr2126	probable glycosyltransferase	-2.44186	-2.1875
slr0747	glucosylglycerol transport system ATP-binding protein	-2.44444	-1.69231
slr1691	glutamine-dependent NAD(+) synthetase	-2.44444	-1.83333
sll0595	unknown protein	-2.44444	-1.57143
sll1253	similar to polyA polymerase	-2.44444	-3.88235
sll0535	ATP-dependent Clp protease ATPase subunit	-2.44898	-1.93548
slr0157	unknown protein	-2.45455	-3.375
slr1682	putative transposase [ISY391b: 1970517 - 1970880, join 1972064 - 1973077]	-2.45455	-1.92857
sll0378	uroporphyrin-III C-methyltransferase	-2.45455	-2.25
sll0418	2-methyl-6-phytylbenzoquinone methyltransferase	-2.46154	-1.56098
slr2119	unknown protein	-2.46154	-1.6
slr2080	hypothetical protein	-2.47059	-1.64706
sll1019	hydroxyacylglutathione hydrolase	-2.47059	-2.04878
sll1982	putative transposase [ISY352c: 1553414 - 1553903, join 1554854 - 1555790]	-2.47619	-2.16667
sll1244	50S ribosomal protein L9	-2.48322	-2.07865
sll1184	heme oxygenase	-2.48496	-1.80848
slr0719	unknown protein	-2.48718	-1.67241
sll0226	photosystem I assembly related protein	-2.49038	-1.71523
slr0329	glucokinase	-2.5	-3.33333
sll1164	hypothetical protein	-2.5	-1.66667
sll0817	tRNA delta-2-isopentenylpyrophosphate (IPP) transferase	-2.5	-1.53846
slr1140	DegT/DnrJ/EryC1/StrS family protein	-2.5	-2.11111
sll1194	photosystem II 12 kDa extrinsic protein	-2.5	-2
slr0808	16S rRNA processing protein RimM homolog	-2.5	-3
sll1474	putative transposase [ISY203g: 3400332 - 3401505]	-2.5	-2.5
sll0368	uracil phosphoribosyltransferase	-2.5	-3.33333
slr1414	two-component sensor histidine kinase	-2.5	-1.5625
ssr1258	hypothetical protein	-2.5	-2.5
sll1436	putative transposase [ISY100q: 1901359 - 1902304]	-2.5	-15
sll1761	unknown protein	-2.5	-1.5625
sll1106	hypothetical protein	-2.50318	-2.23295
ssl0563	photosystem I subunit VII	-2.50588	-2.11589
slr1201	urea transport system permease protein	-2.51163	-2.11765
slr0886	3-oxoacyl-[acyl-carrier protein] reductase	-2.51515	-2.51515
ssr3465	unknown protein	-2.5283	-1.55814
sll1459	stationary-phase survival protein SurE homolog	-2.53333	-1.9
sll0019	1-deoxy-d-xylulose 5-phosphate reductoisomerase	-2.53488	-2.53488
sll1880	hypothetical protein	-2.53571	-2.53571
ssr2061	glutaredoxin	-2.53846	-2.53846
slr1307	hypothetical protein	-2.53846	-3.66667
sll1956	hypothetical protein	-2.54286	-1.50847
slr0771	hypothetical protein	-2.54545	-2.54545
sll1191	hypothetical protein	-2.55	-2.21739
smr0009	photosystem II PsbN protein	-2.55294	-1.97273
sll1276	ATP-binding protein of ABC transporter	-2.56604	-2.34483
sll0847	unknown protein	-2.57143	-1.63636
slr0746	glucosylglycerolphosphate phosphatase	-2.57143	-1.71429
sll1686	hypothetical protein	-2.58333	-1.67568
slr2070	hypothetical protein	-2.58537	-2.55422
slr1895	hypothetical protein	-2.6	-1.57576
sll0176	hypothetical protein	-2.6	-2.78571
slr1397	unknown protein	-2.60526	-2.53846
slr1509	membrane subunit of a Ktr-like ion transport system	-2.61111	-1.80769
slr0448	DNA repair protein RadA	-2.61538	-5.66667
slr1494	MDR (multidrug resistance) family ABC transporter	-2.61905	-2.03704
slr0909	unknown protein	-2.61905	-2.84483
slr1566	hypothetical protein	-2.625	-3
sll1512	hypothetical protein	-2.625	-1.5
slr0184	unknown protein	-2.625	-1.65789
slr1778	unknown protein	-2.625	-8.4
slr1067	UDP-glucose 4-epimerase	-2.63158	-2.88462
sll1447	hypothetical protein	-2.63265	-1.98462
sll0145	ribosome releasing factor	-2.63333	-3.67442
slr0088	beta-carotene ketolase	-2.63636	-2.41667
slr1808	transfer RNA-Gln reductase	-2.63636	-1.54667
sll0401	citrate synthase	-2.64865	-1.75
sll0810	unknown protein	-2.66667	-4
slr1453	sulfate transport system permease protein	-2.66667	-2.18182
slr0741	transcriptional regulator	-2.66667	-2.66667
ssr3307	preprotein translocase SecG subunit	-2.68	-2.0303
slr0798	zinc-transporting P-type ATPase (zinc efflux pump) involved in zinc tolerance	-2.68266	-2.0951
slr1950	copper-transporting P-type ATPase CtaA	-2.6875	-1.59259
sml0001	photosystem II reaction center PsbI protein	-2.6875	-1.79167
slr1739	photosystem II 13 kDa protein homolog	-2.7	-4.15385
sll0070	phosphoribosylglycinamide formyltransferase	-2.70588	-1.84
sll0359	hypothetical protein	-2.70635	-2.81818
slr1200	urea transport system permease protein	-2.71186	-2.58065
slr1900	hypothetical protein	-2.71429	-1.80952
sll1319	hypothetical protein	-2.71429	-1.58333
slr0806	hypothetical protein	-2.72	-1.74359
ssr2315		-2.72	-2.32877
ssr2554	hypothetical protein	-2.73913	-1.75
slr0907	unknown protein	-2.74737	-2.10484
sll1236	unknown protein	-2.75	-1.57143
sll1442	hypothetical protein	-2.75	-2.44444
sll1131	unknown protein	-2.76923	-4.23529
slr0345	unknown protein	-2.77143	-1.83019
slr1908	probable porin; major outer membrane protein	-2.77494	-2.17549
sll1217	unknown protein	-2.77778	-1.92308
slr0817	salicylate biosynthesis isochorismate synthase	-2.77778	-3.125
slr0565	hypothetical protein	-2.78571	-1.63866
slr0898	ferredoxin--nitrite reductase	-2.7907	-1.62162
sll0899	UDP-N-acetylglucosamine pyrophosphorylase	-2.8	-2.4
slr1906	hypothetical protein	-2.8	-3.5
ssl1784	30S ribosomal protein S15	-2.81013	-1.73438
sll0577	hypothetical protein	-2.81034	-2.2027
sll0517	putative RNA binding protein	-2.81182	-3.18859
sll1663	phycocyanin alpha phycocyanobilin lyase related protein	-2.81818	-1.55
sll1663	phycocyanin alpha phycocyanobilin lyase related protein	-2.81818	-1.55
sll1124	two-component sensor histidine kinase, phytochrome-like protein	-2.82667	-2.52381
slr1568	hypothetical protein	-2.83333	-2.42857
sll1921	hypothetical protein	-2.83333	-1.57407
slr1368	precorrin decarbocylase	-2.83333	-1.7
slr0286	protein involved in functional assembly of photosystem II	-2.83333	-8.5
sll0745	phosphofructokinase	-2.83333	-3.2381
ssl2384	unknown protein	-2.84615	-2.26201
slr1159	glycinamide ribonucleotide synthetase	-2.84615	-2.17647
ssr1562	hypothetical protein	-2.84848	-2.08889
sll1209	DNA ligase	-2.85714	-2.06897
ssr1853	unknown protein	-2.88889	-2.36364
sll0051	hypothetical protein	-2.88889	-2
sll0871	hypothetical protein	-2.88889	-2.88889
sll0191	unknown protein	-2.89286	-6.75
sll1304	unknown protein	-2.89888	-2.80435
slr0401	periplasmic polyamine-binding protein of ABC transporter	-2.90909	-1.88235
slr0679	sun protein	-2.91304	-2.91304
sll0108	ammonium/methylammonium permease	-2.9276	-2.0031
slr0897	probable endoglucanase	-2.92857	-1.51852
sll1441	acyl-lipid desaturase (omega-3)	-2.93333	-2.31579
sll1626	LexA repressor	-2.93374	-2.62621
sll1363	ketol-acid reductoisomerase	-2.93878	-1.90308
slr0333	unknown protein	-2.93939	-2.93939
slr0362	hypothetical protein	-2.94118	-1.51515
ssr2422	unknown protein	-2.94118	-4.54545
sll1694	pilin polypeptide PilA1	-2.95198	-2.81128
sll0802	hypothetical protein	-2.95652	-1.78947
slr0324	probable oligopeptides ABC transporter permease protein	-2.96154	-2.48387
slr1100	hypothetical protein	-2.97436	-1.8125
sll0258	cytochrome c550	-2.97826	-2.06015
sll1429	unknown protein	-3	-6
sll1618	hypothetical protein	-3	-2.18182
sll0298	hypothetical protein	-3	-4.125
sll1056	phosphoribosylformyl glycinamidine synthetase II	-3	-1.82609
slr0444	3-phosphoshikimate 1-carboxyvinyltransferase	-3	-1.71429
sll1108	stationary-phase survival protein SurE homolog	-3	-1.65
sll0552	unknown protein	-3	-1.5
slr1084	unknown protein	-3	-2.4375
sll0722	unknown protein	-3	-12
sll0794	cobalt-dependent transcriptional regulator	-3	-3
slr0732	hypothetical protein	-3	-1.5
slr1125	probable glucosyl transferase	-3	-1.6875
sll1965	hypothetical protein	-3	-1.63636
sll1169	hypothetical protein	-3	-3
slr1774	unknown protein	-3	-2.1
sll0189	hypothetical protein	-3	-1.5
ssr3000	hypothetical protein	-3	-3
sll0938	aspartate transaminase	-3	-2.08696
slr1826	hypothetical protein	-3	-5.25
slr1459	phycobilisome core component	-3.01087	-2.58879
sll1514	16.6 kDa small heat shock protein, molecular chaperone	-3.02439	-2.58333
slr1978	hypothetical protein	-3.0303	-5
sll1271	probable porin; major outer membrane protein	-3.03704	-1.60784
sgl0002	hypothetical protein	-3.06154	-2.80282
slr0680	hypothetical protein	-3.06796	-2.528
slr1030	magnesium protoporphyrin IX chelatase subunit I	-3.07143	-1.72
sll0928	allophycocyanin-B	-3.07368	-2.39344
ssr2611	hypothetical protein	-3.07692	-2.85714
slr0518	similar to alpha-L-arabinofuranosidase B	-3.07692	-2.35294
sll0944	hypothetical protein	-3.08333	-2.17647
sll1039	hypothetical protein	-3.09091	-1.88889
sll1636	ferripyochelin binding protein	-3.09091	-1.54545			#DIV/0!	-2
sll1797	hypothetical protein YCF21	-3.1	-2.06667
slr2051	phycobilisome rod-core linker polypeptide	-3.10995	-2.63498
slr0291	hypothetical protein	-3.12	-2.78571
slr0927	photosystem II reaction center D2 protein	-3.12389	-1.52814
ssr2060	unknown protein	-3.125	-1.5625			#DIV/0!	-2
slr0108	unknown protein	-3.13333	-1.67857
sll0793	hypothetical protein	-3.14286	-3.66667
slr2110	unknown protein	-3.14286	-4.4
slr0655	hypothetical protein	-3.14706	-2.48837
slr1894	probable DNA-binding stress protein	-3.14815	-1.77083
slr1982	two-component response regulator CheY subfamily	-3.15909	-3.39024
slr1658	unknown protein	-3.16667	-1.9
slr1441	hypothetical protein	-3.16667	-19
slr1903	putative transposase [ISY120a: 851653 - 852454]	-3.17949	-3.75758
slr1305	two-component response regulator	-3.18519	-2.32432
slr0976	hypothetical protein	-3.1875	-4.25
slr2116	probable glycosyltransferase	-3.2	-8
sll1273	unknown protein	-3.2	-3.63636
slr1255	phytoene synthase	-3.2	-2.28571
sll1280	hypothetical protein	-3.2	-1.84615
slr0628	30S ribosomal protein S14	-3.21429	-3.02521
sll1819	50S ribosomal protein L17	-3.21429	-1.57895
slr0001	hypothetical protein	-3.25	-13
sll1758	MrsA protein homolog	-3.25806	-1.80357
slr0209	unknown protein	-3.25926	-1.62963
slr1098	hypothetical protein	-3.28571	-7.66667
slr1098	hypothetical protein	-3.28571	-7.66667
slr1932	unknown protein	-3.29091	-2.15476
ssr3122	hypothetical protein	-3.29412	-3.73333
sll0300	riboflavin synthase alpha chain	-3.33333	-2
sll0828	putative amidase	-3.33333	-2.5
slr1951	hypothetical protein	-3.33333	-1.86047
ssr2047	hypothetical protein	-3.38462	-3.38462
ssr3189	hypothetical protein	-3.39474	-1.89706
slr1339	hypothetical protein	-3.4375	-1.89655
slr1636	unknown protein	-3.44444	-3.875
slr1047	hypothetical protein	-3.44444	-2.2963
slr0353	unknown protein	-3.45455	-5.42857
slr1188	hypothetical protein	-3.45455	-1.80952
sll1052	hypothetical protein	-3.5	-7
slr1485	putative phosphatidylinositol phosphate kinase, salt-induced periplasmic protein	-3.5	-1.75
sll1057	thioredoxin M	-3.5	-1.5
slr0546	indole-3-glycerol phosphate synthase	-3.5	-3.5
sll1274	hypothetical protein	-3.5	-3.26667
slr1395	hypothetical protein	-3.5	-2.33333
slr0725	hypothetical protein	-3.5	-2.33333
slr0608	histidine biosynthesis bifunctional protein HisIE	-3.5	-1.90909
slr0231	probable DNA-3-methyladenine glycosylase	-3.5	-1.75
sll1886	hypothetical protein	-3.51852	-1.75926
slr1735	ATP-binding subunit of the ABC-type Bgt permease for basic amino acids and glutamine	-3.53846	-1.53333
sll1462	putative hydrogenase expression/formation protein HypE	-3.54545	-3
slr1085	probable glycosyltransferase	-3.5625	-1.54054
sll1112	3-dehydroquinate dehydratase	-3.5873	-3.42424
slr0455	hypothetical protein	-3.6	-1.63636
slr0804	probable D-alanyl-D-alanine carboxypeptidase	-3.63095	-1.76301
slr1588	two-component transcription regulator	-3.63158	-2.65385
sll0790	two-component sensor histidine kinase	-3.63158	-2.46429
sll0808	putative transposase [ISY508a: 1710788 - 1711753]	-3.66667	-2.2
sll1045	mutator MutT protein	-3.66667	-3.66667
slr1715	putative transposase [ISY100m: 1463383 - 1464328]	-3.66667	-2.2
sll1873	unknown protein	-3.67742	-2.42553
slr1675	putative hydrogenase expression/formation protein HypA1	-3.68182	-1.8
ssl0020	ferredoxin I, essential for growth	-3.69032	-3.29873
sll1909	probable methyltransferase	-3.69565	-2.93103
ssr1480	putative RNA-binding protein	-3.70588	-1.85294
slr0081	two-component response regulator OmpR subfamily	-3.76923	-1.81481
sll1252	hypothetical protein	-3.77778	-2
slr1878	phycocyanin alpha-subunit phycocyanobilin lyase	-3.77778	-3.4
slr1878	phycocyanin alpha-subunit phycocyanobilin lyase	-3.77778	-3.4
slr1726	unknown protein	-3.8	-2.11111
sll1771	protein serin-threonin phosphatase	-3.82813	-3.14103
sll1774	hypothetical protein	-3.83333	-3
sll1544	two-component response regulator NarL subfamily	-3.83333	-1.91667
sll1544	two-component response regulator NarL subfamily	-3.83333	-1.91667
slr0818	hypothetical protein	-3.84615	-5
sll0816	probable oxidoreductase	-3.86667	-9.66667
slr1970	hypothetical protein	-3.86667	-2.52174
slr0819	apolipoprotein N-acyltransferase	-3.875	-2.58333
ssl2598	photosystem II PsbH protein	-3.88235	-3.66667
slr0695	hypothetical protein	-3.88889	-2.64151
slr1410	periplasmic WD-repeat protein	-3.88889	-2.05882
slr0787	hypothetical protein	-3.88889	-1.59091
sll0098	hypothetical protein	-3.88889	-2.1875
slr0821	hypothetical protein	-3.91667	-3.13333
slr1031	tyrosyl tRNA synthetase	-3.92308	-2.42857
sll0931	hypothetical protein	-3.92308	-4.25
slr0974	initiation factor IF-3	-3.95745	-3.72
sll1198	tRNA (guanine-N1)-methyltransferase	-3.98765	-2.76068
slr1440	hypothetical protein	-4	-2
slr1686	hypothetical protein	-4	-2.70588
slr0292	hypothetical protein	-4	-2.66667
ssl1326	unknown protein	-4	-4
ssr2551	hypothetical protein	-4	-2.4
ssr2912	unknown protein	-4	-1.5
ssl1464	unknown protein	-4	-2
slr1385	unknown protein	-4	-2.46154
sll1006	unknown protein	-4	-1.77778
slr1899	urease accessory protein F	-4.03571	-4.34615
slr1692	hypothetical protein	-4.04167	-2.69444
slr0711	hypothetical protein	-4.06667	-1.90625
slr0311	two-component sensor histidine kinase	-4.09091	-3.75
slr2006	hypothetical protein	-4.11111	-4.625
sll1432	putative hydrogenase expression/formation protein HypB	-4.12	-2.94286
sll1432	putative hydrogenase expression/formation protein HypB	-4.12	-2.94286
sll1822	30S ribosomal protein S9	-4.125	-1.8412
slr1476	aspartate carbamoyltransferase	-4.14754	-3.32895
slr1124	phosphoglycerate mutase	-4.15	-1.62745
sll1355	hypothetical protein	-4.16667	-2.08333
sll1834	hypothetical protein	-4.1875	-5.15385
sll0611	hypothetical protein	-4.22222	-1.58333
slr0590	hypothetical protein	-4.22222	-4.75
sll0594	transcriptional regulator	-4.25	-1.88889
sll1204	similar to macrolide efflux protein	-4.25	-4.25
ssl1922	putative transposase [ISY523l(partial copy): 520871 - 521420]	-4.25	-3.4
slr1863	unknown protein	-4.25	-5.66667
slr1572	hypothetical protein	-4.27778	-3.08
ssl2296	pterin-4a-carbinolamine dehydratase	-4.29412	-1.62222
sll1477	hypothetical protein	-4.3	-2.15
slr0376	hypothetical protein	-4.32588	-5.01481
ssr3451	cytochrome b559 alpha subunit	-4.35	-5.15556
sll1708	two-component response regulator NarL subfamily	-4.4	-1.83333
sll0199	plastocyanin	-4.40741	-1.59634
sll0286	hypothetical protein YCF52	-4.42308	-2.21154
sll1110	peptide chain release factor 1	-4.4375	-2.29032
slr1501	probable acetyltransferase	-4.46154	-2.10909
slr1789	unknown protein	-4.5	-1.63636
slr1116	hypothetical protein	-4.5	-2.34783
ssr3571	hypothetical protein	-4.55556	-4.55556
slr0476	unknown protein	-4.58947	-2.62651
sll1371	cAMP receptor protein, essential for motility	-4.6	-1.91667
slr1090	GTP-binding protein	-4.6	-1.76923
sll1666	DnaJ-like protein	-4.625	-2.3125
sll0498	hypothetical protein	-4.65	-1.9375
slr1104	hypothetical protein	-4.66667	-4.48
slr0398	unknown protein	-4.77778	-1.65385
sll0109	chorismate mutase	-4.78571	-3.26829
ssl2084	acyl carrier protein	-4.78571	-2.62745
slr0110	hypothetical protein	-4.8	-2.66667
slr1683	putative transposase [ISY391b: 1970517 - 1970880, join 1972064 - 1973077]	-4.8	-3
slr1653	N-acyl-L-amino acid amidohydrolase	-4.8	-1.5
sll0995	hypothetical protein	-4.84615	-1.61538
slr2081	prephenate dehydrogenase	-4.875	-1.77273
slr1366	lipoprotein signal peptidase (signal peptidase II)	-4.875	-19.5
sll1664	probable glycosyl transferase	-4.88889	-2
ssr1720	similar to tyrosyl tRNA synthetase	-5	-2.5
slr0381	lactoylglutathione lyase	-5	-2.5
sll0200	putative transposase [ISY100s: 2524547 - 2525492]	-5	-2.5
sll1489	circadian phase modifier CpmA homolog	-5	-2.05882
slr1170	hypothetical protein	-5	-2.5
ssl3692	hypothetical protein	-5	-2.5
sll1678	similar to spore maturation protein A	-5	-3.33333
slr0923	hypothetical protein YCF65	-5	-1.89394
slr0334	unknown protein	-5.05882	-3.44
slr0925	single-stranded DNA-binding protein	-5.06667	-1.72727
slr1599	hypothetical protein	-5.09756	-2.75
sll1022	hypothetical protein	-5.1	-1.88889
slr1926	hypothetical protein	-5.10811	-3.09836
smr0001	photosystem II PsbT protein	-5.14286	-9
slr1787	thiamine-monophosphate kinase	-5.16667	-3.64706
ssr0330	ferredoxin-thioredoxin reductase, variable chain	-5.18182	-1.9
sll1692	hypothetical protein	-5.18519	-2.85714
ssr0390	photosystem I reaction center subunit X	-5.21053	-5.82353
slr0192	hypothetical protein	-5.25	-2.1
slr1135	unknown protein	-5.27273	-5.8
ssr2806	hypothetical protein	-5.33333	-3.2
sll0167	unknown protein	-5.33333	-2
slr0284	hypothetical protein	-5.5	-4.16216
slr0522	unknown protein	-5.5	-1.83333
slr0416	unknown protein	-5.5	-2.75
slr1046	putative TatA protein	-5.5	-2.44444
slr1417	hypothetical protein YCF57	-5.75	-4.18182
sll1940	hypothetical protein	-5.75	-3.53846
sml0005	photosystem II PsbK protein	-5.84314	-3.54762
slr1649	hypothetical protein	-5.85714	-1.64
smr0005	photosystem I subunit XII	-5.91304	-3.72603
sll0422	asparaginase	-6	-1.875
sll0743	hypothetical protein	-6	-4.8
slr0363	hypothetical protein	-6	-2
slr1871	transcriptional regulator	-6	-6
sll1937	ferric uptake regulation protein	-6.5	-3.25
ssl1300	hypothetical protein	-6.5	-3.25
ssl2667	an assembly factor for iron-sulfur culsters	-6.55556	-2.95
slr1246	putative transposase [ISY802b(partial copy): 1384736 - 1385513]	-6.66667	-3.33333
ssr1375	hypothetical protein	-6.90909	-3.20675
sll1959	probable inositol monophosphatase	-7	-1.61538
slr1250	phosphate transport ATP-binding protein PstB homolog	-7	-1.75
sll0192	hypothetical protein	-7	-1.75
slr0786	methionine aminopeptidase	-7	-7
slr0172	hypothetical protein	-7	-1.75
sll0670	hypothetical protein	-7	-7
sll0685	hypothetical protein	-7.5	-1.5
slr1977	hypothetical protein	-7.5	-7.5
slr2003	hypothetical protein	-7.5	-2.14286
ssr2153	unknown protein	-7.6	-2.53333
sll0102	hypothetical protein	-8	-2
sll0210	bacitracin resistance protein	-8	-2.46154
slr0740	hypothetical protein	-8.25	-1.73684
slr0598	hypothetical protein	-8.25	-2.2
slr1862	unknown protein	-8.33333	-3.125
slr1780	hypothetical protein YCF54	-8.4	-2.47059
sll1845	hypothetical protein	-8.5	-2.125
slr0421	unknown protein	-8.66667	-6.5
slr0446	DNA polymerase III delta' subunit	-9	-9
slr1068	hypothetical protein	-9.5	-3.8
slr0630	hypothetical protein	-9.66667	-2.63636
slr0899	cyanate lyase	-10.5	-4.2
sll1671	hypothetical protein	-11	-11
slr0487	hypothetical protein	-11	-1.83333
sll0288	septum site-determining protein MinC	-11	-1.83333
slr1489	transcriptional regulator	-12.3333	-2.3125
sll0565	hypothetical protein	-13	-1.85714
slr0918	methionine aminopeptidase	-14.5	-2.07143
sll1408	transcriptional regulator	-15	-7.5
slr1690	hypothetical protein	-15.5	-2.81818
ssr0692	hypothetical protein	-16.4348	-9.69231
