# Supplementary material for: RNA-seq based identification and mutant validation of gene targets related to ethanol resistance in cyanobacterial Synechocystis sp. PCC 6803
Source: Biotechnol Biofuels. 2012 Dec 21;5:89. doi: 10.1186/1754-6834-5-89 (PMC3564720; doi:10.1186/1754-6834-5-89)
Supplement: Additional file 3 — Table S3. Induced genes encoding hypothetical proteins. [file 1754-6834-5-89-S3.xls]

## Sheet: Suppl Table 3
Supplementary Table 3: Induced genes encoding hypothetical proteins.
Gene ID	Discription	Ratio-Ethanol-24h-r1 vs. Control-24h	Ratio-Ethanol-24h-r2 vs. Control-24h	Ratio-Ethanol-48h-r1 vs. Control-48h	Ratio-Ethanol-48h-r2 vs. Control-48h	Ratio-Ethanol-72h-r1 vs. Control-72h	Ratio-Ethanol-72h-r1 vs. Control-72h
sll1715	Hypothetical protein					8	2
ssl2749	Hypothetical protein					6.5	2.5
slr1676	Hypothetical protein					4.76923	4.07692
slr0407	Hypothetical protein					3.5	2
slr0001	Hypothetical protein					3.33333	2
sll0496	Hypothetical protein					3	2.5
slr2103	Hypothetical protein					3	2
slr0801	Hypothetical protein					2.4	1.6
ssl0352	Hypothetical protein			3.6	1.6	2.33333	1.66667
ssl1263	Hypothetical protein					2.16867	1.75904
slr1478	Hypothetical protein					2.14286	2.71429
sll0060	Hypothetical protein					2	2.33333
ssr1698	Hypothetical protein					1.875	1.75
slr1762	Hypothetical protein					1.8	3
sll0185	Hypothetical protein					1.66978	2.12461
sll1433	Hypothetical protein					1.66667	1.75
slr0748	Hypothetical protein					1.6	1.9
slr0031	Hypothetical protein					1.54717	1.5283
sll1392	Hypothetical protein					4	5
ssl0353	Hypothetical protein			7.5	4
sll1118	Hypothetical protein			7	6
ssl3573	Hypothetical protein			6	2
sll0944	Hypothetical protein			4.5	3
sll0298	Hypothetical protein			2.75	1.875
sll1251	Hypothetical protein			2.5	1.5
sll0183	Hypothetical protein			2.44595	1.62162
ssl2874	Hypothetical protein			2.35714	1.78571
sll1289	Hypothetical protein			2.30769	1.53846
slr1717	Hypothetical protein			2.09836	1.54098
slr0655	Hypothetical protein			2.07407	1.51852
ssr2708	Hypothetical protein			2	2
slr1260	Hypothetical protein			2	2.04
slr1649	Hypothetical protein			1.83333	2.66667
slr2012	Hypothetical protein			1.8	2
sll1367	Hypothetical protein			1.68421	2.15789
slr2141	Hypothetical protein			1.66667	2
slr1998	Hypothetical protein			1.65	1.75
sll0925	Hypothetical protein			1.6	1.6
slr0285	Hypothetical protein	4	5
slr1262	Hypothetical protein	1.77778	3.66667
slr1652	Hypothetical protein	1.5	3.25
slr1704	Hypothetical protein			8.17949	2.05128	4.94444	16.4167
ssl2781	Hypothetical protein					4.5	1.5
slr0016	Hypothetical protein					4	5
slr0292	Hypothetical protein					2.75	2
slr1659	Hypothetical protein	1.6	3.4			2.66667	2.55556
slr0818	Hypothetical protein					2.52941	2.58824
sll1455	Hypothetical protein					2.5	2
ssl0461	Hypothetical protein					2.33333	2
sll1376	Hypothetical protein					2.19298	2.29825
sll0442	Hypothetical protein			2.125	3.75	2.11111	2
slr0320	Hypothetical protein					2.03846	2.19231
sll1162	Hypothetical protein					2	2
sll1961	Hypothetical protein					1.97959	1.77551
ssr0332	Hypothetical protein			2.46667	2.93333	1.90909	2.36364
ssr1528	Hypothetical protein					1.875	1.625
sll0691	Hypothetical protein					1.85294	1.64706
sll0503	Hypothetical protein					1.83333	2.5
ssl0788	Hypothetical protein					1.8	1.6
sll0359	Hypothetical protein			1.62016	2.00775	1.78049	1.93496
sll1262	Hypothetical protein			1.96774	1.58065	1.73171	1.95122
ssr2067	Hypothetical protein					1.66667	2.5
slr0356	Hypothetical protein					1.66667	1.58333
sll1350	Hypothetical protein					1.58974	1.51282
ssr3410	Hypothetical protein					1.57143	1.5
sll0984	Hypothetical protein			11	8
slr0363	Hypothetical protein			5	3
slr1660	Hypothetical protein			3.76923	2
sll0382	Hypothetical protein			3.10638	1.8617
slr1770	Hypothetical protein			2.45455	1.59091
slr1220	Hypothetical protein			2.125	1.6875
sll1618	Hypothetical protein			2	2.14286
slr1378	Hypothetical protein			1.86207	1.58621
sll0072	Hypothetical protein			1.58333	1.66667
sll1698	Hypothetical protein			1.57143	2.28571
sgl0002	Hypothetical protein			1.54762	1.64286
sll0162	Hypothetical protein			1.5	2.5
sll0261	Hypothetical protein					3.27273	2.36364
sll1150	Hypothetical protein					2.29545	1.56818
slr0348	Hypothetical protein			2.23529	1.82353	2.29231	2.01538
slr1978	Hypothetical protein					2.21739	1.65217
slr0948	Hypothetical protein					2	2.28571
slr0300	Hypothetical protein					1.73333	1.86667
slr1394	Hypothetical protein					1.66667	1.83333
sll0886	Hypothetical protein			2.72222	1.61111
slr0487	Hypothetical protein			2.5	4.5
slr1687	Hypothetical protein			2.2	2.2
slr1677	Hypothetical protein			2.1	2.3
sll1895	Hypothetical protein			2.025	1.8875
ssr1513	Hypothetical protein			2	3
sll1738	Hypothetical protein			2	1.7037
slr0883	Hypothetical protein			1.96667	1.8
ssr2723	Hypothetical protein			1.77778	2.22222
slr1449	Hypothetical protein			1.53125	1.9375
sll0047	Hypothetical protein					3	2.2
ssr1425	Hypothetical protein					1.84615	1.65385
sll0286	Hypothetical protein			2.25	1.55
slr1846	Hypothetical protein			2.75	2
sll1472	Hypothetical protein	3.18182	1.90909	2.57895	2.42105
slr1537	Hypothetical protein			2.08333	1.77778
sll1456	Hypothetical protein			1.70833	1.70833
slr1627	Hypothetical protein			1.7	2.4
sll1851	Hypothetical protein					9	9
sll1236	Hypothetical protein			8	2	4.66667	5.33333
slr1852	Hypothetical protein			2.32836	2.02239	3.43243	2.86486
slr1450	Hypothetical protein					3.4	4.4
slr1385	Hypothetical protein					3.33333	2.66667
ssr3402	Hypothetical protein					2.84615	1.61538
ssr2406	Hypothetical protein					2.6	1.5
ssl2420	Hypothetical protein	2.14286	1.71429	1.5	1.83333	2.44444	1.55556
ssr1853	Hypothetical protein					2.33333	2.66667
sll0688	Hypothetical protein					2.33333	2.66667
sll1510	Hypothetical protein			2.07692	1.76923	2.3	1.6
slr0617	Hypothetical protein					2.15	2.2
ssr2194	Hypothetical protein					1.83333	18.1667
slr1863	Hypothetical protein					1.75	2.75
slr1187	Hypothetical protein					1.69091	1.76364
sll0761	Hypothetical protein					1.66055	1.91743
sll0419	Hypothetical protein					1.625	1.625
ssr0536	Hypothetical protein					1.54545	1.59091
slr1127	Hypothetical protein					1.52077	1.76358
slr0602	Hypothetical protein					1.5	2
sll1892	Hypothetical protein			3.22727	2.09091
slr0345	Hypothetical protein			2.33333	1.54167
slr0157	Hypothetical protein			2	4
slr0456	Hypothetical protein			1.64	1.52
slr1778	Hypothetical protein			1.58333	1.58333
sll0426	Hypothetical protein			1.57143	2.71429
sll0783	Hypothetical protein	5.5	3.5
slr0871	Hypothetical protein	4	2
ssl3615	Hypothetical protein	2.77778	2.44444
sll1170	Hypothetical protein					2.25	1.5
slr1854	Hypothetical protein			2.1014	1.83566	1.87605	1.89496
