# Supplementary material for: RNA-seq based identification and mutant validation of gene targets related to ethanol resistance in cyanobacterial Synechocystis sp. PCC 6803
Source: Biotechnol Biofuels. 2012 Dec 21;5:89. doi: 10.1186/1754-6834-5-89 (PMC3564720; doi:10.1186/1754-6834-5-89)
Supplement: Additional file 4 — Table S4. Primers used in this study. [file 1754-6834-5-89-S4.xls]

## Sheet: Suppl Table 4
Supplementary Table 4: Primers used in this study
For RT-PCR
Gene ID	Expression level (Control at 24 h) (Normalized RPKM values)	Primer Sequences (5'-3')
6803s01	Internal Control	GTGAGGACAGTGCCACAGAA
		GGCAGGAAAAAGACCAACCT
sll0248	2529.61	GCCATGGGCATTTTAGAAGAAA
		GGCCAAAACCCCACTGTTT
sll0721	4556.83	AAACCCTAGAAAACGCTGAAGGT
		AAACCCCTTACCCCCGTCTAT
sll1796	6604.02	TCAACCCCAGCAAAACCTTAA
		CGCCACGGAATTTTTACCAT
slr1828	12936.5	CCAACACCAGGGTCAGACCTA
		GCTTGGAGCACCGTTTTATCC
slr0288	15512.6	GATGACCATTATTTTGGCGCTAT
		GTCTCCTCCACGTCCTGCAT
slr1992	24558.4	TGGAAAAGCAGGACGTCAATG
		TCCCCCACAAGGAATTGGT
slr1761	29551.4	CGGAACCATCTCCCATGACT
		TCCAGACTCGGTGGTGACAA
sll0057	42218.2	GGGAACCCACCGCTGAA
		AAGATAACCCCGCACCAACTC
sll1734	53069.1	TGGCATGACCGCATCAAC
		CATAGCATTGCTTGCATGCA
sll1327	147484	TTGCCGTCAAGCTGGTACTG
		CCCGCCGGCCAAAATA
sll1091	185324	TCTGCCGGAAGACAAAATGG
		AACGTCATCGCCCACATACA
ssr1399	421749	TCCCCCGACGCATCAC
		TTCACTGCGGTGGTCAAGTC
For mutants construction
Cm-F1		AGCTGATAGAAACAGAAGCCACTGG
Cm-R1		TTACGCCCCGCCCTGCCACTCATCG
slr0724-F1		GCGGGACTGGGTCGCATTCAA
slr0724-R1		CCAGTGGCTTCTGTTTCTATCAGCTCCGCCATAGTGGTCCCTCAGCC
slr0724-F3		CGATGAGTGGCAGGGCGGGGCGTAATAGATTTGCCAATAGATAAGCC
slr0724-R3		ACTCAATGTCGCTCCATCTACCTCT
sll1392-F1		CGGCACCCTCCGCAATGCTT
sll1392-R1		CCAGTGGCTTCTGTTTCTATCAGCTTCAGACAGTATGTATCTTGACAAG
sll1392-F3		CGATGAGTGGCAGGGCGGGGCGTAATTTTTCATTCTTGGGCTAAAAAAA
sll1392-R3		AGGGTATGGCCCAAGCCACAGG
